# Supplementary material for: Measuring protected-area effectiveness using vertebrate distributions from leech iDNA
Source: Nat Commun. 2022 Mar 23;13:1555. doi: 10.1038/s41467-022-28778-8 (PMC8943135; doi:10.1038/s41467-022-28778-8)
Supplement: Supplementary file 3 — Supplementary Dataset 1 [file 41467_2022_28778_MOESM3_ESM.xlsx]

## Sheet: LSU taxa
estimated occupancy rank	OTU	OTU name	class	order	family	genus	species	Chinese common name	observed occupancy	estimated occupancy	estimated occupancy 95%	estimated detection	estimated detection 95%	IUCN scientific name	IUCN common name	IUCN category	IUCN criteria	IUCN population trend	IUCN assessment date
2	LSU004	Bombina maxima	Amphibians	Anura	Bombinatoridae	Bombina	maxima	大蹼铃蟾	0.317	0.639	0.541 - 0.751	0.400	0.319 - 0.486	Bombina maxima
1	LSU005	Bufo pageoti	Amphibians	Anura	Bufonidae	Bufo	pageoti	缅甸溪蟾	0.365	0.642	0.541 - 0.761	0.441	0.360 - 0.524	Bufo pageoti		NT		Decreasing	2004-04-30
10	LSU068	Nanorana maculosa	Amphibians	Anura	Dicroglossidae	Nanorana	maculosa	花棘蛙	0.008	0.589	0.196 - 0.909	0.006	0.001 - 0.037	Nanorana maculosa	Piebald Spiny Frog	VU	A2ad; B1ab(iii,v)	Decreasing	2019-06-19
24	LSU002	Nanorana unculuanus	Amphibians	Anura	Dicroglossidae	Nanorana	unculuanus	棘肛蛙	0.349	0.553	0.450 - 0.656	0.803	0.747 - 0.850	Nanorana unculuanus	Yunnan Asian Frog	VU	A2ad	Decreasing	2019-06-18
6	LSU012	Nanorana yunnanensis	Amphibians	Anura	Dicroglossidae	Nanorana	yunnanensis	云南棘蛙	0.063	0.597	0.330 - 0.842	0.078	0.040 - 0.145	Nanorana yunnanensis	Yunnan Spiny Frog	EN	A2acd	Decreasing	2004-04-30
25	LSU014	Nanorana sp1	Amphibians	Anura	Dicroglossidae	Nanorana	sp1		0.024	0.547	0.153 - 0.876	0.024	0.005 - 0.172
12	LSU118	Leptobrachium ailaonicum	Amphibians	Anura	Megophryidae	Leptobrachium	ailaonicum	哀牢髭蟾	0.008	0.587	0.182 - 0.923	0.006	0.001 - 0.038	Leptobrachium ailaonicum		NT		Stable	2004-04-30
15	LSU076	Megophryidae sp1	Amphibians	Anura	Megophryidae		sp1		0.008	0.585	0.182 - 0.909	0.006	0.001 - 0.038
19	LSU109	Megophryidae sp2	Amphibians	Anura	Megophryidae		sp2		0.008	0.575	0.144 - 0.895	0.007	0.001 - 0.042
23	LSU064	Megophryidae sp3	Amphibians	Anura	Megophryidae		sp3		0.024	0.559	0.120 - 0.866	0.021	0.005 - 0.125
11	LSU075	Megophryidae sp4	Amphibians	Anura	Megophryidae		sp4		0.008	0.587	0.167 - 0.923	0.006	0.001 - 0.036
7	LSU037	Megophryidae sp5	Amphibians	Anura	Megophryidae		sp5		0.040	0.596	0.301 - 0.890	0.039	0.014 - 0.100
17	LSU061	Megophryidae sp6	Amphibians	Anura	Megophryidae		sp6		0.008	0.580	0.158 - 0.923	0.007	0.001 - 0.042
8	LSU041	Glyphoglossus yunnanensis	Amphibians	Anura	Microhylidae	Glyphoglossus	yunnanensis	云南小狭口蛙	0.016	0.595	0.234 - 0.904	0.012	0.002 - 0.050	Glyphoglossus yunnanensis	Yunnan Small Narrow-mouthed Frog	LC		Stable	2004-05-02
20	LSU093	Amolops mantzorum	Amphibians	Anura	Ranidae	Amolops	mantzorum	四川湍蛙	0.024	0.570	0.196 - 0.900	0.019	0.005 - 0.078	Amolops mantzorum	Mouping Sucker Frog	LC		Unknown	2019-08-01
22	LSU020	Rana chaochiaoensis	Amphibians	Anura	Ranidae	Rana	chaochiaoensis	昭觉林蛙	0.024	0.559	0.081 - 0.871	0.024	0.005 - 0.341	Rana chaochiaoensis	Chaochiao Brown Frog	LC		Unknown	2019-09-04
14	LSU081	Kurixalus sp1	Amphibians	Anura	Rhacophoridae	Kurixalus	sp1		0.008	0.586	0.182 - 0.900	0.007	0.001 - 0.037
16	LSU029	Kurixalus sp2	Amphibians	Anura	Rhacophoridae	Kurixalus	sp2		0.008	0.584	0.167 - 0.909	0.006	0.001 - 0.035
3	LSU009	Rhacophorus sp1	Amphibians	Anura	Rhacophoridae	Rhacophorus	sp1		0.190	0.635	0.478 - 0.833	0.213	0.148 - 0.296
18	LSU045	Theloderma bicolor	Amphibians	Anura	Rhacophoridae	Theloderma	bicolor	双色棱皮树蛙	0.008	0.577	0.134 - 0.928	0.007	0.001 - 0.049	Theloderma bicolor	Chapa Bug-eyed Frog	EN	B1ab(iii)	Unknown	2004-04-30
13	LSU019	Cynops cyanurus	Amphibians	Caudata	Salamandridae	Cynops	cyanurus	蓝尾蝾螈	0.008	0.586	0.172 - 0.914	0.007	0.001 - 0.042	Cynops cyanurus	Cyan Newt	LC		Decreasing	2004-04-30
9	LSU013	Tylototriton verrucosus	Amphibians	Caudata	Salamandridae	Tylototriton	verrucosus	棕黑疣螈	0.095	0.593	0.378 - 0.823	0.089	0.046 - 0.160	Tylototriton verrucosus	Himalayan Salamander	LC		Unknown	2004-04-30
46	LSU056	Arborophila rufogularis	Birds	Galliformes	Phasianidae	Arborophila	rufogularis	红喉山鹧鸪	0.008	0.207	0.014 - 0.656	0.021	0.001 - 0.299	Arborophila rufogularis	Rufous-throated Partridge	LC		Decreasing	2016-10-01
55	LSU052	Trochalopteron erythrocephalum	Birds	Passeriformes	Leiothrichidae	Trochalopteron	erythrocephalum	红头噪鹛	0.024	0.189	0.038 - 0.507	0.099	0.018 - 0.405	Trochalopteron erythrocephalum	Chestnut-crowned Laughingthrush	LC		Increasing	2016-10-01
50	LSU095	Leiothrichidae sp1	Birds	Passeriformes	Leiothrichidae		sp1	噪鹛科	0.008	0.201	0.010 - 0.646	0.024	0.001 - 0.433
47	LSU073	Cyanoptila cumatilis	Birds	Passeriformes	Muscicapidae	Cyanoptila	cumatilis	白腹暗蓝鹟	0.008	0.204	0.014 - 0.584	0.018	0.001 - 0.204	Cyanoptila cumatilis	Zappey's Flycatcher	NT		Decreasing	2016-10-01
56	LSU108	Cyornis banyumas	Birds	Passeriformes	Muscicapidae	Cyornis	banyumas	山蓝仙鹟	0.008	0.188	0.014 - 0.593	0.020	0.001 - 0.254	Cyornis banyumas	Hill Blue-flycatcher	LC		Decreasing	2019-08-20
54	LSU079	Monticola gularis	Birds	Passeriformes	Muscicapidae	Monticola	gularis	白喉矶鸫	0.008	0.193	0.014 - 0.612	0.020	0.001 - 0.335	Monticola gularis	White-throated Rock-thrush	LC		Stable	2016-10-01
51	LSU091	Turdus dissimilis	Birds	Passeriformes	Turdidae	Turdus	dissimilis	黑胸鸫	0.008	0.200	0.010 - 0.608	0.022	0.001 - 0.508	Turdus dissimilis	Black-breasted Thrush	LC		Decreasing	2016-10-01
34	LSU065	Passeriformes sp2	Birds	Passeriformes			sp2	雀形目	0.016	0.267	0.033 - 0.675	0.033	0.004 - 0.267
4	LSU003	Bos taurus	Mammals	Artiodactyla	Bovidae	Bos	taurus	黄牛	0.437	0.630	0.545 - 0.713	0.900	0.867 - 0.927	Bos taurus
5	LSU006	Capra hircus	Mammals	Artiodactyla	Bovidae	Capra	hircus	山羊	0.294	0.626	0.493 - 0.766	0.402	0.315 - 0.495	Capra hircus
52	LSU069	Capricornis milneedwardsii	Mammals	Artiodactyla	Bovidae	Capricornis	milneedwardsii	中华鬣羚	0.008	0.199	0.019 - 0.603	0.016	0.001 - 0.140	Capricornis sumatraensis	Mainland Serow	VU	A2cd	Decreasing	2020-02-18
58	LSU018	Ovis aries	Mammals	Artiodactyla	Bovidae	Ovis	aries	绵羊	0.071	0.166	0.091 - 0.263	0.565	0.386 - 0.729	Ovis aries
49	LSU083	Elaphodus cephalophus	Mammals	Artiodactyla	Cervidae	Elaphodus	cephalophus	毛冠鹿	0.016	0.203	0.029 - 0.536	0.043	0.005 - 0.338	Elaphodus cephalophus	Tufted Deer	NT		Decreasing	2014-11-17
26	LSU027	Muntiacus vaginalis	Mammals	Artiodactyla	Cervidae	Muntiacus	vaginalis	赤麂	0.111	0.441	0.287 - 0.665	0.167	0.087 - 0.281	Muntiacus vaginalis	Northern Red Muntjac	LC		Decreasing	2015-09-25
48	LSU085	Rusa unicolor	Mammals	Artiodactyla	Cervidae	Rusa	unicolor	水鹿	0.008	0.203	0.014 - 0.593	0.019	0.001 - 0.293	Rusa unicolor	Sambar	VU	A2cd+3cd+4cd	Decreasing	2014-11-17
30	LSU010	Sus scrofa	Mammals	Artiodactyla	Suidae	Sus	scrofa	野猪	0.127	0.329	0.220 - 0.464	0.297	0.201 - 0.410	Sus scrofa	Wild Boar	LC		Unknown	2018-05-08
31	LSU039	Nyctereutes procyonoides	Mammals	Carnivora	Canidae	Nyctereutes	procyonoides	貉	0.040	0.310	0.091 - 0.722	0.093	0.024 - 0.279	Nyctereutes procyonoides	Raccoon Dog	LC		Stable	2016-03-01
28	LSU040	Prionailurus bengalensis	Mammals	Carnivora	Felidae	Prionailurus	bengalensis	豹猫	0.048	0.381	0.134 - 0.780	0.063	0.019 - 0.187	Prionailurus bengalensis	Leopard Cat	LC		Stable	2014-05-20
42	LSU071	Melogale moschata	Mammals	Carnivora	Mustelidae	Melogale	moschata	鼬貛	0.008	0.218	0.019 - 0.636	0.016	0.001 - 0.164	Melogale moschata	Small-toothed Ferret Badger	LC		Stable	2015-03-03
53	LSU050	Mustela kathiah	Mammals	Carnivora	Mustelidae	Mustela	kathiah	黄腹鼬	0.008	0.198	0.010 - 0.593	0.022	0.001 - 0.431	Mustela kathiah	Yellow-bellied Weasel	LC		Stable	2015-03-03
32	LSU023	Ursus thibetanus	Mammals	Carnivora	Ursidae	Ursus	thibetanus	亚洲黑熊	0.016	0.287	0.038 - 0.718	0.029	0.003 - 0.207	Ursus thibetanus	Asiatic Black Bear	VU	A2cd	Decreasing	2016-03-17
38	LSU043	Paguma larvata	Mammals	Carnivora	Viverridae	Paguma	larvata	果子狸	0.024	0.248	0.033 - 0.722	0.071	0.009 - 0.516	Paguma larvata	Masked Palm Civet	LC		Decreasing	2015-03-03
35	LSU011	Macaca arctoides	Mammals	Primates	Cercopithecidae	Macaca	arctoides	短尾猴	0.024	0.259	0.043 - 0.622	0.055	0.008 - 0.349	Macaca arctoides	Stump-tailed Macaque	VU	A2cd+3cd	Decreasing	2020-09-16
40	LSU047	Eothenomys miletus	Mammals	Rodentia	Cricetidae	Eothenomys	miletus	大绒鼠	0.016	0.237	0.038 - 0.579	0.031	0.004 - 0.173	Eothenomys miletus	Yunnan Red-backed Vole	LC		Unknown	2016-09-11
43	LSU025	Atherurus macrourus	Mammals	Rodentia	Hystricidae	Atherurus	macrourus	帚尾豪猪	0.008	0.212	0.010 - 0.670	0.024	0.001 - 0.522	Atherurus macrourus	Asiatic Brush-tailed Porcupine	LC		Decreasing	2016-02-01
45	LSU051	Hystrix brachyura	Mammals	Rodentia	Hystricidae	Hystrix	brachyura	豪猪	0.008	0.208	0.010 - 0.651	0.024	0.001 - 0.454	Hystrix brachyura	Malayan Porcupine	LC		Decreasing	2016-09-11
36	LSU028	Apodemus draco	Mammals	Rodentia	Muridae	Apodemus	draco	中华姬鼠	0.024	0.256	0.033 - 0.713	0.078	0.009 - 0.568	Apodemus draco	South China Field Mouse	LC		Stable	2016-09-09
39	LSU021	Leopoldamys edwardsi	Mammals	Rodentia	Muridae	Leopoldamys	edwardsi	白腹巨鼠	0.016	0.243	0.033 - 0.756	0.038	0.004 - 0.306	Leopoldamys edwardsi	Edwards's Long-tailed Giant Rat	LC		Unknown	2016-08-31
41	LSU036	Niviventer confucianus	Mammals	Rodentia	Muridae	Niviventer	confucianus	社鼠	0.008	0.234	0.019 - 0.699	0.015	0.001 - 0.144	Niviventer confucianus	Confucian Niviventer	LC		Stable	2016-08-04
33	LSU049	Niviventer cremoriventer	Mammals	Rodentia	Muridae	Niviventer	cremoriventer	褐尾鼠	0.024	0.281	0.062 - 0.775	0.044	0.007 - 0.198	Niviventer cremoriventer	Sundaic Arboreal Niviventer	LC		Unknown	2016-08-30
57	LSU026	Rattus nitidus	Mammals	Rodentia	Muridae	Rattus	nitidus	大足鼠	0.032	0.179	0.053 - 0.402	0.207	0.030 - 0.767	Rattus nitidus	Himalayan Field Rat	LC		Stable	2016-08-13
29	LSU062	Rattus sp1	Mammals	Rodentia	Muridae	Rattus	sp1	家鼠属	0.040	0.365	0.124 - 0.718	0.052	0.015 - 0.160
59	LSU031	Callosciurus erythraeus	Mammals	Rodentia	Sciuridae	Callosciurus	erythraeus	赤腹松鼠	0.063	0.150	0.077 - 0.278	0.389	0.178 - 0.628	Callosciurus erythraeus	Pallas's Squirrel	LC		Stable	2016-12-22
27	LSU022	Dremomys rufigenis	Mammals	Rodentia	Sciuridae	Dremomys	rufigenis	红颊长吻松鼠	0.151	0.401	0.268 - 0.550	0.244	0.151 - 0.368	Dremomys rufigenis	Red-cheeked Squirrel	LC		Stable	2017-01-11
44	LSU054	Petaurista philippensis	Mammals	Rodentia	Sciuridae	Petaurista	philippensis	霜背大鼯鼠	0.008	0.212	0.014 - 0.598	0.018	0.001 - 0.215	Petaurista philippensis	Indian Giant Flying Squirrel	LC		Decreasing	2016-09-01
37	LSU048	Anourosorex squamipes	Mammals	Soricomorpha	Soricidae	Anourosorex	squamipes	微尾鼩	0.008	0.252	0.019 - 0.699	0.012	0.001 - 0.083	Anourosorex squamipes	Mole-shrew	LC		Unknown	2016-09-08
21	LSU059	Viperidae sp1	Squamates	Squamata	Viperidae		sp1		0.008	0.565	0.124 - 0.895	0.007	0.001 - 0.048

## Sheet: SSU taxa
estimated occupancy rank	OTU	OTU name	class	order	family	genus	species	Chinese common name	observed occupancy	estimated occupancy	estimated occupancy 95%	estimated detection	estimated detection 95%	IUCN scientific name	IUCN common name	IUCN category	IUCN criteria	IUCN population trend	IUCN assessment date
11	SSU002	Bombina maxima	Amphibians	Anura	Bombinatoridae	Bombina	maxima	大蹼铃蟾	0.339	0.620	0.512 - 0.737	0.447	0.367 - 0.529	Bombina maxima
5	SSU010	Bufo pageoti	Amphibians	Anura	Bufonidae	Bufo	pageoti	缅甸溪蟾	0.354	0.707	0.574 - 0.852	0.354	0.281 - 0.434	Bufo pageoti		NT		Decreasing	2004-04-30
13	SSU001	Nanorana unculuanus	Amphibians	Anura	Dicroglossidae	Nanorana	unculuanus	棘肛蛙	0.402	0.595	0.498 - 0.694	0.768	0.716 - 0.815	Nanorana unculuanus	Yunnan Asian Frog	VU	A2ad	Decreasing	2019-06-18
15	SSU012	Nanorana yunnanensis	Amphibians	Anura	Dicroglossidae	Nanorana	yunnanensis	云南棘蛙	0.087	0.567	0.249 - 0.995	0.114	0.053 - 0.220	Nanorana yunnanensis	Yunnan Spiny Frog	EN	A2acd	Decreasing	2004-04-30
69	SSU014	Nanorana sp1	Amphibians	Anura	Dicroglossidae	Nanorana	sp1		0.024	0.077	0.019 - 0.187	0.503	0.145 - 0.836
3	SSU050	Leptobrachium ailaonicum	Amphibians	Anura	Megophryidae	Leptobrachium	ailaonicum	哀牢髭蟾	0.087	0.743	0.383 - 1.000	0.078	0.044 - 0.141	Leptobrachium ailaonicum		NT		Stable	2004-04-30
12	SSU003	Oreolalax jingdongensis	Amphibians	Anura	Megophryidae	Oreolalax	jingdongensis	景东齿蟾	0.307	0.602	0.483 - 0.727	0.381	0.308 - 0.460	Oreolalax jingdongensis	Jingdong Toothed Toad	VU	B1ab(iii,v)	Decreasing	2019-06-20
8	SSU009	Megophryidae sp3	Amphibians	Anura	Megophryidae		sp3		0.260	0.676	0.531 - 0.833	0.273	0.208 - 0.346
6	SSU006	Megophryidae sp5	Amphibians	Anura	Megophryidae		sp5		0.331	0.693	0.550 - 0.847	0.502	0.433 - 0.571
1	SSU042	Megophryidae sp6	Amphibians	Anura	Megophryidae		sp6		0.087	0.847	0.541 - 1.000	0.051	0.027 - 0.092
21	SSU027	Megophryidae sp7	Amphibians	Anura	Megophryidae		sp7		0.079	0.382	0.196 - 0.689	0.151	0.070 - 0.277
72	SSU073	Megophryidae sp8	Amphibians	Anura	Megophryidae		sp8		0.008	0.030	0.005 - 0.144	0.626	0.062 - 0.970
10	SSU084	Glyphoglossus yunnanensis	Amphibians	Anura	Microhylidae	Glyphoglossus	yunnanensis	云南小狭口蛙	0.016	0.630	0.057 - 1.000	0.019	0.003 - 0.140	Glyphoglossus yunnanensis	Yunnan Small Narrow-mouthed Frog	LC		Stable	2004-05-02
47	SSU100	Amolops mantzorum	Amphibians	Anura	Ranidae	Amolops	mantzorum	四川湍蛙	0.016	0.193	0.010 - 0.981	0.199	0.006 - 0.855	Amolops mantzorum	Mouping Sucker Frog	LC		Unknown	2019-08-01
70	SSU023	Odorrana andersonii	Amphibians	Anura	Ranidae	Odorrana	andersonii	云南臭蛙	0.016	0.050	0.010 - 0.129	0.547	0.229 - 0.824	Odorrana andersonii	Golden Crossband Frog	LC		Unknown	2004-04-30
7	SSU011	Rana chaochiaoensis	Amphibians	Anura	Ranidae	Rana	chaochiaoensis	昭觉林蛙	0.094	0.679	0.325 - 0.995	0.087	0.042 - 0.181	Rana chaochiaoensis	Chaochiao Brown Frog	LC		Unknown	2019-09-04
18	SSU015	Rhacophorus sp1	Amphibians	Anura	Rhacophoridae	Rhacophorus	sp1		0.181	0.478	0.325 - 0.660	0.302	0.214 - 0.402
17	SSU094	Anura sp1	Amphibians	Anura			sp1		0.024	0.528	0.067 - 1.000	0.039	0.008 - 0.183
4	SSU055	Cynops cyanurus	Amphibians	Caudata	Salamandridae	Cynops	cyanurus	蓝尾蝾螈	0.031	0.742	0.167 - 1.000	0.024	0.007 - 0.097	Cynops cyanurus	Cyan Newt	LC		Decreasing	2004-04-30
2	SSU018	Tylototriton verrucosus	Amphibians	Caudata	Salamandridae	Tylototriton	verrucosus	棕黑疣螈	0.173	0.793	0.545 - 1.000	0.114	0.072 - 0.178	Tylototriton verrucosus	Himalayan Salamander	LC		Unknown	2004-04-30
60	SSU051	Vanellus sp1	Birds	Charadriiformes	Charadriidae	Vanellus	sp1	麦鸡属	0.008	0.161	0.014 - 0.593	0.029	0.002 - 0.301
30	SSU016	Arborophila rufogularis	Birds	Galliformes	Phasianidae	Arborophila	rufogularis	红喉山鹧鸪	0.094	0.297	0.158 - 0.507	0.219	0.103 - 0.392	Arborophila rufogularis	Rufous-throated Partridge	LC		Decreasing	2016-10-01
33	SSU026	Chrysolophus amherstiae	Birds	Galliformes	Phasianidae	Chrysolophus	amherstiae	白腹锦鸡	0.039	0.255	0.062 - 0.612	0.102	0.021 - 0.432	Chrysolophus amherstiae	Lady Amherst's Pheasant	LC		Decreasing	2018-08-09
26	SSU049	Chrysolophus sp1	Birds	Galliformes	Phasianidae	Chrysolophus	sp1	锦鸡属	0.094	0.333	0.177 - 0.550	0.185	0.091 - 0.327
23	SSU007	Lophura nycthemera	Birds	Galliformes	Phasianidae	Lophura	nycthemera	白鹇	0.102	0.353	0.196 - 0.531	0.179	0.083 - 0.351	Lophura nycthemera	Silver Pheasant	LC		Decreasing	2016-10-01
45	SSU034	Syrmaticus humiae	Birds	Galliformes	Phasianidae	Syrmaticus	humiae	黑颈长尾雉	0.016	0.197	0.024 - 0.641	0.052	0.006 - 0.417	Syrmaticus humiae	Mrs Hume's Pheasant	NT		Decreasing	2016-10-01
31	SSU028	Tragopan temminckii	Birds	Galliformes	Phasianidae	Tragopan	temminckii	红腹角雉	0.024	0.281	0.072 - 0.684	0.037	0.008 - 0.127	Tragopan temminckii	Temminck's Tragopan	LC		Decreasing	2016-10-01
38	SSU040	Phasianidae sp1	Birds	Galliformes	Phasianidae		sp1	鸡形目	0.016	0.228	0.038 - 0.636	0.035	0.005 - 0.163
16	SSU013	Leiothrichidae sp1	Birds	Passeriformes	Leiothrichidae		sp1	噪鹛科	0.165	0.559	0.354 - 0.823	0.168	0.095 - 0.272
36	SSU031	Cyanoptila cumatilis	Birds	Passeriformes	Muscicapidae	Cyanoptila	cumatilis	白腹暗蓝鹟	0.016	0.244	0.038 - 0.794	0.032	0.004 - 0.149	Cyanoptila cumatilis	Zappey's Flycatcher	NT		Decreasing	2016-10-01
40	SSU052	Cyornis banyumas	Birds	Passeriformes	Muscicapidae	Cyornis	banyumas	山蓝仙鹟	0.016	0.202	0.043 - 0.531	0.036	0.006 - 0.154	Cyornis banyumas	Hill Blue-flycatcher	LC		Decreasing	2019-08-20
42	SSU048	Ficedula parva	Birds	Passeriformes	Muscicapidae	Ficedula	parva	红胸姬鹟	0.008	0.200	0.014 - 0.684	0.017	0.002 - 0.096	Ficedula parva	Red-breasted Flycatcher	LC		Increasing	2018-08-09
44	SSU057	Ficedula sp1	Birds	Passeriformes	Muscicapidae	Ficedula	sp1	姬鹟属	0.008	0.197	0.014 - 0.689	0.020	0.002 - 0.127
32	SSU080	Ficedula sp2	Birds	Passeriformes	Muscicapidae	Ficedula	sp2	姬鹟属	0.031	0.260	0.062 - 0.751	0.073	0.013 - 0.293
49	SSU024	Monticola gularis	Birds	Passeriformes	Muscicapidae	Monticola	gularis	白喉矶鸫	0.031	0.189	0.057 - 0.426	0.111	0.034 - 0.295	Monticola gularis	White-throated Rock-thrush	LC		Stable	2016-10-01
64	SSU083	Schoeniparus castaneceps	Birds	Passeriformes	Pellorneidae	Schoeniparus	castaneceps	栗头雀鹛	0.008	0.147	0.010 - 0.507	0.041	0.003 - 0.661	Schoeniparus castaneceps	Rufous-winged Fulvetta	LC		Decreasing	2016-10-01
61	SSU046	Turdus dissimilis	Birds	Passeriformes	Turdidae	Turdus	dissimilis	黑胸鸫	0.008	0.157	0.010 - 0.550	0.035	0.002 - 0.569	Turdus dissimilis	Black-breasted Thrush	LC		Decreasing	2016-10-01
27	SSU020	Turdidae sp1	Birds	Passeriformes	Turdidae		sp1	鸫科	0.039	0.317	0.100 - 0.770	0.064	0.016 - 0.197
56	SSU101	Passeriformes sp1	Birds	Passeriformes			sp1	雀形目	0.008	0.175	0.014 - 0.598	0.025	0.002 - 0.205
67	SSU021	Passeriformes sp2	Birds	Passeriformes			sp2	雀形目	0.024	0.098	0.024 - 0.263	0.258	0.067 - 0.613
50	SSU121	Passeriformes sp3	Birds	Passeriformes			sp3	雀形目	0.008	0.187	0.014 - 0.660	0.026	0.002 - 0.233
9	SSU008	Bos taurus	Mammals	Artiodactyla	Bovidae	Bos	taurus	黄牛	0.417	0.636	0.550 - 0.718	0.811	0.766 - 0.850	Bos taurus
14	SSU017	Capra hircus	Mammals	Artiodactyla	Bovidae	Capra	hircus	山羊	0.299	0.580	0.455 - 0.718	0.412	0.328 - 0.499	Capra hircus
48	SSU162	Capricornis milneedwardsii	Mammals	Artiodactyla	Bovidae	Capricornis	milneedwardsii	中华鬣羚	0.008	0.191	0.019 - 0.651	0.020	0.002 - 0.131	Capricornis sumatraensis	Mainland Serow	VU	A2cd	Decreasing	2020-02-18
43	SSU025	Ovis aries	Mammals	Artiodactyla	Bovidae	Ovis	aries	绵羊	0.063	0.200	0.100 - 0.335	0.294	0.156 - 0.473	Ovis aries
20	SSU054	Muntiacus vaginalis	Mammals	Artiodactyla	Cervidae	Muntiacus	vaginalis	赤麂	0.087	0.432	0.239 - 0.766	0.096	0.040 - 0.193	Muntiacus vaginalis	Northern Red Muntjac	LC		Decreasing	2015-09-25
25	SSU022	Sus scrofa	Mammals	Artiodactyla	Suidae	Sus	scrofa	野猪	0.110	0.344	0.211 - 0.502	0.233	0.148 - 0.344	Sus scrofa	Wild Boar	LC		Unknown	2018-05-08
28	SSU047	Nyctereutes procyonoides	Mammals	Carnivora	Canidae	Nyctereutes	procyonoides	貉	0.039	0.313	0.096 - 0.713	0.069	0.020 - 0.187	Nyctereutes procyonoides	Raccoon Dog	LC		Stable	2016-03-01
62	SSU077	Catopuma temminckii	Mammals	Carnivora	Felidae	Catopuma	temminckii	金猫	0.008	0.151	0.010 - 0.536	0.031	0.002 - 0.349	Catopuma temminckii	Asiatic Golden Cat	NT		Decreasing	2014-04-20
34	SSU093	Prionailurus bengalensis	Mammals	Carnivora	Felidae	Prionailurus	bengalensis	豹猫	0.024	0.254	0.057 - 0.646	0.041	0.009 - 0.147	Prionailurus bengalensis	Leopard Cat	LC		Stable	2014-05-20
65	SSU063	Melogale moschata	Mammals	Carnivora	Mustelidae	Melogale	moschata	鼬貛	0.008	0.140	0.010 - 0.474	0.035	0.003 - 0.518	Melogale moschata	Small-toothed Ferret Badger	LC		Stable	2015-03-03
57	SSU109	Mustela kathiah	Mammals	Carnivora	Mustelidae	Mustela	kathiah	黄腹鼬	0.008	0.171	0.014 - 0.603	0.030	0.002 - 0.372	Mustela kathiah	Yellow-bellied Weasel	LC		Stable	2015-03-03
53	SSU038	Ursus thibetanus	Mammals	Carnivora	Ursidae	Ursus	thibetanus	亚洲黑熊	0.008	0.182	0.014 - 0.660	0.025	0.002 - 0.207	Ursus thibetanus	Asiatic Black Bear	VU	A2cd	Decreasing	2016-03-17
22	SSU029	Neotetracus sinensis	Mammals	Erinaceomorpha	Erinaceidae	Neotetracus	sinensis	鼩猬	0.126	0.370	0.244 - 0.512	0.216	0.125 - 0.341	Neotetracus sinensis	Shrew Gymnure	LC		Unknown	2016-01-27
51	SSU102	Eothenomys miletus	Mammals	Rodentia	Cricetidae	Eothenomys	miletus	大绒鼠	0.008	0.185	0.019 - 0.651	0.024	0.002 - 0.198	Eothenomys miletus	Yunnan Red-backed Vole	LC		Unknown	2016-09-11
58	SSU041	Atherurus macrourus	Mammals	Rodentia	Hystricidae	Atherurus	macrourus	帚尾豪猪	0.008	0.170	0.010 - 0.703	0.033	0.002 - 0.458	Atherurus macrourus	Asiatic Brush-tailed Porcupine	LC		Decreasing	2016-02-01
68	SSU065	Hystrix brachyura	Mammals	Rodentia	Hystricidae	Hystrix	brachyura	豪猪	0.008	0.092	0.005 - 0.335	0.145	0.011 - 0.903	Hystrix brachyura	Malayan Porcupine	LC		Decreasing	2016-09-11
54	SSU037	Apodemus draco	Mammals	Rodentia	Muridae	Apodemus	draco	中华姬鼠	0.016	0.181	0.019 - 0.612	0.068	0.006 - 0.649	Apodemus draco	South China Field Mouse	LC		Stable	2016-09-09
41	SSU076	Leopoldamys edwardsi	Mammals	Rodentia	Muridae	Leopoldamys	edwardsi	白腹巨鼠	0.016	0.200	0.029 - 0.679	0.045	0.006 - 0.255	Leopoldamys edwardsi	Edwards's Long-tailed Giant Rat	LC		Unknown	2016-08-31
39	SSU089	Niviventer confucianus	Mammals	Rodentia	Muridae	Niviventer	confucianus	社鼠	0.016	0.213	0.033 - 0.675	0.040	0.005 - 0.202	Niviventer confucianus	Confucian Niviventer	LC		Stable	2016-08-04
59	SSU062	Niviventer cremoriventer	Mammals	Rodentia	Muridae	Niviventer	cremoriventer	褐尾鼠	0.008	0.162	0.014 - 0.608	0.030	0.002 - 0.267	Niviventer cremoriventer	Sundaic Arboreal Niviventer	LC		Unknown	2016-08-30
52	SSU036	Rattus nitidus	Mammals	Rodentia	Muridae	Rattus	nitidus	大足鼠	0.039	0.183	0.072 - 0.359	0.189	0.041 - 0.614	Rattus nitidus	Himalayan Field Rat	LC		Stable	2016-08-13
46	SSU129	Rattus tanezumi	Mammals	Rodentia	Muridae	Rattus	tanezumi	赤腹松鼠	0.008	0.195	0.019 - 0.694	0.019	0.002 - 0.110	Rattus tanezumi	Oriental House Rat	LC		Increasing	2016-08-05
37	SSU075	Rattus sp1	Mammals	Rodentia	Muridae	Rattus	sp1	家鼠属	0.024	0.240	0.043 - 0.694	0.056	0.009 - 0.255
66	SSU043	Callosciurus erythraeus	Mammals	Rodentia	Sciuridae	Callosciurus	erythraeus	赤腹松鼠	0.055	0.124	0.057 - 0.234	0.451	0.218 - 0.699	Callosciurus erythraeus	Pallas's Squirrel	LC		Stable	2016-12-22
55	SSU045	Dremomys pernyi	Mammals	Rodentia	Sciuridae	Dremomys	pernyi	珀氏长吻松鼠	0.008	0.177	0.014 - 0.708	0.029	0.002 - 0.312	Dremomys pernyi	Perny's Long-nosed Squirrel	LC		Stable	2016-09-11
19	SSU039	Dremomys rufigenis	Mammals	Rodentia	Sciuridae	Dremomys	rufigenis	红颊长吻松鼠	0.181	0.445	0.306 - 0.622	0.261	0.163 - 0.380	Dremomys rufigenis	Red-cheeked Squirrel	LC		Stable	2017-01-11
63	SSU096	Rhizomys sinensis	Mammals	Rodentia	Spalacidae	Rhizomys	sinensis	中华竹鼠	0.008	0.150	0.010 - 0.493	0.032	0.003 - 0.380	Rhizomys sinensis	Chinese Bamboo Rat	LC		Unknown	2016-08-27
29	SSU035	Rodentia sp1	Mammals	Rodentia			sp1	啮齿目	0.087	0.309	0.158 - 0.522	0.183	0.081 - 0.348
35	SSU061	Anourosorex squamipes	Mammals	Soricomorpha	Soricidae	Anourosorex	squamipes	微尾鼩	0.016	0.253	0.043 - 0.727	0.028	0.004 - 0.113	Anourosorex squamipes	Mole-shrew	LC		Unknown	2016-09-08
24	SSU019	Scincidae sp1	Squamates	Squamata	Scincidae		sp1		0.071	0.350	0.153 - 0.708	0.170	0.086 - 0.283
71	SSU032	Squamata sp1	Squamates	Squamata			sp1		0.008	0.037	0.005 - 0.206	0.503	0.042 - 0.932
