# Supplementary material for: Measuring protected-area effectiveness using vertebrate distributions from leech iDNA
Source: Nat Commun. 2022 Mar 23;13:1555. doi: 10.1038/s41467-022-28778-8 (PMC8943135; doi:10.1038/s41467-022-28778-8)
Supplement: Supplementary file 4 — Supplementary Dataset 2 [file 41467_2022_28778_MOESM4_ESM.xlsx]

## Sheet: Ailao_pivots
Count of name16S	Column Labels				Count of name12S	Column Labels
Row Labels	FALSE	TRUE	Grand Total		Row Labels	FALSE	TRUE	Grand Total
Amphibia	8	16	24		Amphibia	4	20	24
Aves	298	164	462		Aves	269	193	462
Mammalia	38	89	127		Mammalia	34	93	127
Reptilia	25	13	38		Reptilia	18	20	38
Grand Total	369	282	651		Grand Total	325	326	651
											SSU (12S)		LSU (16S)
	Missing	Present				Missing	Present			N	Missing	Present	Missing	Present
Amphibia	0.333333	0.666667			Amphibia	0.166667	0.833333		Amphibia	24	0.166667	0.833333	0.333333	0.666667
Aves	0.645022	0.354978			Aves	0.582251	0.417749		Aves	462	0.582251	0.417749	0.645022	0.354978
Mammalia	0.299213	0.700787			Mammalia	0.267717	0.732283		Mammalia	127	0.267717	0.732283	0.299213	0.700787
Squamata	0.657895	0.342105			Squamata	0.473684	0.526316		Squamata	38	0.473684	0.526316	0.657895	0.342105
Grand Total	0.56682	0.43318			Grand Total	0.499232	0.500768		Grand Total	651	0.499232	0.500768	0.56682	0.43318

## Sheet: AilaoLSU
root	phylum	class	order	family	genus	nameAilao	name16S	match
Eukaryota	Chordata	Amphibia	Anura	Ranidae	Amolops	Amolops_mantzorum	Amolops_mantzorum	TRUE
Eukaryota	Chordata	Amphibia	Anura	Bombinatoridae	Bombina	Bombina_maxima	Bombina_maxima	TRUE
Eukaryota	Chordata	Amphibia	Anura	Megophryidae	Brachytarsophrys	Brachytarsophrys_carinensis	NA	FALSE
Eukaryota	Chordata	Amphibia	Anura	Bufonidae	Bufo	Bufo_ailaoanus	NA	FALSE
Eukaryota	Chordata	Amphibia	Anura	Bufonidae	Bufo	Bufo_pageoti	Bufo_pageoti	TRUE
Eukaryota	Chordata	Amphibia	Anura	Microhylidae	Calluella	Calluella_yunnanensis	Calluella_yunnanensis	TRUE
Eukaryota	Chordata	Amphibia	Anura	Bufonidae	Duttaphrynus	Duttaphrynus_melanostictus	Duttaphrynus_melanostictus	TRUE
Eukaryota	Chordata	Amphibia	Anura	Dicroglossidae	Fejervarya	Fejervarya_limnocharis	Fejervarya_limnocharis	TRUE
Eukaryota	Chordata	Amphibia	Anura	Hylidae	Hyla	Hyla_annectans	Hyla_annectans	TRUE
Eukaryota	Chordata	Amphibia	Anura	Megophryidae	Leptobrachium	Leptobrachium_ailaonicum	NA	FALSE
Eukaryota	Chordata	Amphibia	Anura	Megophryidae	Leptolalax	Leptolalax_oshanensis	NA	FALSE
Eukaryota	Chordata	Amphibia	Anura	Megophryidae	Leptolalax	Leptolalax_pelodytoides	NA	FALSE
Eukaryota	Chordata	Amphibia	Anura	Megophryidae	Megophrys	Megophrys_minor	NA	FALSE
Eukaryota	Chordata	Amphibia	Anura	Megophryidae	Megophrys	Megophrys_omeimontis	NA	FALSE
Eukaryota	Chordata	Amphibia	Anura	Microhylidae	Microhyla	Microhyla_ornata	Microhyla_ornata	TRUE
Eukaryota	Chordata	Amphibia	Anura	Dicroglossidae	Nanorana	Nanorana_maculosa	Nanorana_maculosa	TRUE
Eukaryota	Chordata	Amphibia	Anura	Dicroglossidae	Nanorana	Nanorana_unculuanus	Nanorana_unculuanus	TRUE
Eukaryota	Chordata	Amphibia	Anura	Dicroglossidae	Nanorana	Nanorana_yunnanensis	Nanorana_yunnanensis	TRUE
Eukaryota	Chordata	Amphibia	Anura	Ranidae	Odorrana	Odorrana_andersonii	Odorrana_andersonii	TRUE
Eukaryota	Chordata	Amphibia	Anura	Megophryidae	Oreolalax	Oreolalax_jingdongensis	NA	FALSE
Eukaryota	Chordata	Amphibia	Anura	Rhacophoridae	Polypedates	Polypedates_leucomystax	Polypedates_leucomystax	TRUE
Eukaryota	Chordata	Amphibia	Anura	Ranidae	Rana	Rana_japonica	Rana_japonica	TRUE
Eukaryota	Chordata	Amphibia	Caudata	Salamandridae	Cynops	Cynops_cyanurus	Cynops_cyanurus	TRUE
Eukaryota	Chordata	Amphibia	Caudata	Salamandridae	Tylototriton	Tylototriton_verrucosus	Tylototriton_verrucosus	TRUE
Eukaryota	Chordata	Aves	Accipitriformes	Accipitridae	Accipiter	Accipiter_nisus	Accipiter_nisus	TRUE
Eukaryota	Chordata	Aves	Accipitriformes	Accipitridae	Accipiter	Accipiter_trivirgatus	NA	FALSE
Eukaryota	Chordata	Aves	Accipitriformes	Accipitridae	Accipiter	Accipiter_virgatus	Accipiter_virgatus	TRUE
Eukaryota	Chordata	Aves	Accipitriformes	Accipitridae	Butastur	Butastur_liventer	Butastur_liventer	TRUE
Eukaryota	Chordata	Aves	Accipitriformes	Accipitridae	Buteo	Buteo_buteo	Buteo_buteo	TRUE
Eukaryota	Chordata	Aves	Accipitriformes	Accipitridae	Circus	Circus_melanoleucos	Circus_melanoleucos	TRUE
Eukaryota	Chordata	Aves	Accipitriformes	Accipitridae	Gyps	Gyps_himalayensis	NA	FALSE
Eukaryota	Chordata	Aves	Accipitriformes	Accipitridae	Haliastur	Haliastur_indus	NA	FALSE
Eukaryota	Chordata	Aves	Accipitriformes	Accipitridae	Hieraaetus	Hieraaetus_kienerii	NA	FALSE
Eukaryota	Chordata	Aves	Accipitriformes	Accipitridae	Ictinaetus	Ictinaetus_malayensis	NA	FALSE
Eukaryota	Chordata	Aves	Accipitriformes	Accipitridae	Pernis	Pernis_ptilorhynchus	NA	FALSE
Eukaryota	Chordata	Aves	Accipitriformes	Accipitridae	Spilornis	Spilornis_cheela	NA	FALSE
Eukaryota	Chordata	Aves	Accipitriformes	Accipitridae	Spizaetus	Spizaetus_nipalensis	NA	FALSE
Eukaryota	Chordata	Aves	Anseriformes	Anatidae	Aix	Aix_galericulata	Aix_galericulata	TRUE
Eukaryota	Chordata	Aves	Anseriformes	Anatidae	Anas	Anas_clypeata	Anas_clypeata	TRUE
Eukaryota	Chordata	Aves	Anseriformes	Anatidae	Anas	Anas_crecca	Anas_crecca	TRUE
Eukaryota	Chordata	Aves	Anseriformes	Anatidae	Mergus	Mergus_merganser	NA	FALSE
Eukaryota	Chordata	Aves	Anseriformes	Anatidae	Tadorna	Tadorna_ferruginea	Tadorna_ferruginea	TRUE
Eukaryota	Chordata	Aves	Apodiformes	Apodidae	Apus	Apus_affinis	Apus_affinis	TRUE
Eukaryota	Chordata	Aves	Apodiformes	Apodidae	Apus	Apus_pacificus	NA	FALSE
Eukaryota	Chordata	Aves	Apodiformes	Apodidae	Hirundapus	Hirundapus_caudacutus	NA	FALSE
Eukaryota	Chordata	Aves	Bucerotiformes	Upupidae	Upupa	Upupa_epops	Upupa_epops	TRUE
Eukaryota	Chordata	Aves	Caprimulgiformes	Caprimulgidae	Caprimulgus	Caprimulgus_indicus	NA	FALSE
Eukaryota	Chordata	Aves	Caprimulgiformes	Caprimulgidae	Caprimulgus	Caprimulgus_macrurus	NA	FALSE
Eukaryota	Chordata	Aves	Charadriiformes	Scolopacidae	Actitis	Actitis_hypoleucos	Actitis_hypoleucos	TRUE
Eukaryota	Chordata	Aves	Charadriiformes	Charadriidae	Charadrius	Charadrius_dubius	NA	FALSE
Eukaryota	Chordata	Aves	Charadriiformes	Charadriidae	Charadrius	Charadrius_placidus	NA	FALSE
Eukaryota	Chordata	Aves	Charadriiformes	Laridae	Chroicocephalus	Chroicocephalus_brunnicephalus	Chroicocephalus_brunnicephalus	TRUE
Eukaryota	Chordata	Aves	Charadriiformes	Scolopacidae	Gallinago	Gallinago_gallinago	Gallinago_gallinago	TRUE
Eukaryota	Chordata	Aves	Charadriiformes	Scolopacidae	Gallinago	Gallinago_solitaria	NA	FALSE
Eukaryota	Chordata	Aves	Charadriiformes	Scolopacidae	Gallinago	Gallinago_stenura	Gallinago_stenura	TRUE
Eukaryota	Chordata	Aves	Charadriiformes	Recurvirostridae	Himantopus	Himantopus_himantopus	Himantopus_himantopus	TRUE
Eukaryota	Chordata	Aves	Charadriiformes	Charadriidae	Pluvialis	Pluvialis_fulva	Pluvialis_fulva	TRUE
Eukaryota	Chordata	Aves	Charadriiformes	Scolopacidae	Scolopax	Scolopax_rusticola	Scolopax_rusticola	TRUE
Eukaryota	Chordata	Aves	Charadriiformes	Scolopacidae	Tringa	Tringa_glareola	Tringa_glareola	TRUE
Eukaryota	Chordata	Aves	Charadriiformes	Scolopacidae	Tringa	Tringa_ochropus	Tringa_ochropus	TRUE
Eukaryota	Chordata	Aves	Charadriiformes	Turnicidae	Turnix	Turnix_suscitator	NA	FALSE
Eukaryota	Chordata	Aves	Charadriiformes	Turnicidae	Turnix	Turnix_tanki	NA	FALSE
Eukaryota	Chordata	Aves	Charadriiformes	Charadriidae	Vanellus	Vanellus_cinereus	Vanellus_cinereus	TRUE
Eukaryota	Chordata	Aves	Charadriiformes	Charadriidae	Vanellus	Vanellus_duvaucelii	NA	FALSE
Eukaryota	Chordata	Aves	Charadriiformes	Charadriidae	Vanellus	Vanellus_vanellus	Vanellus_vanellus	TRUE
Eukaryota	Chordata	Aves	Ciconiiformes	Ciconiidae	Anastomus	Anastomus_oscitans	NA	FALSE
Eukaryota	Chordata	Aves	Columbiformes	Columbidae	Chalcophaps	Chalcophaps_indica	Chalcophaps_indica	TRUE
Eukaryota	Chordata	Aves	Columbiformes	Columbidae	Columba	Columba_hodgsonii	NA	FALSE
Eukaryota	Chordata	Aves	Columbiformes	Columbidae	Streptopelia	Streptopelia_chinensis	Streptopelia_chinensis	TRUE
Eukaryota	Chordata	Aves	Columbiformes	Columbidae	Streptopelia	Streptopelia_orientalis	Streptopelia_orientalis	TRUE
Eukaryota	Chordata	Aves	Columbiformes	Columbidae	Streptopelia	Streptopelia_tranquebarica	NA	FALSE
Eukaryota	Chordata	Aves	Columbiformes	Columbidae	Treron	Treron_apicauda	NA	FALSE
Eukaryota	Chordata	Aves	Columbiformes	Columbidae	Treron	Treron_curvirostra	NA	FALSE
Eukaryota	Chordata	Aves	Columbiformes	Columbidae	Treron	Treron_sphenurus	NA	FALSE
Eukaryota	Chordata	Aves	Coraciiformes	Alcedinidae	Alcedo	Alcedo_atthis	Alcedo_atthis	TRUE
Eukaryota	Chordata	Aves	Coraciiformes	Coraciidae	Coracias	Coracias_benghalensis	NA	FALSE
Eukaryota	Chordata	Aves	Coraciiformes	Coraciidae	Eurystomus	Eurystomus_orientalis	Eurystomus_orientalis	TRUE
Eukaryota	Chordata	Aves	Coraciiformes	Alcedinidae	Halcyon	Halcyon_pileata	Halcyon_pileata	TRUE
Eukaryota	Chordata	Aves	Coraciiformes	Alcedinidae	Halcyon	Halcyon_smyrnensis	Halcyon_smyrnensis	TRUE
Eukaryota	Chordata	Aves	Coraciiformes	Alcedinidae	Megaceryle	Megaceryle_lugubris	Megaceryle_lugubris	TRUE
Eukaryota	Chordata	Aves	Coraciiformes	Meropidae	Merops	Merops_orientalis	NA	FALSE
Eukaryota	Chordata	Aves	Coraciiformes	Meropidae	Merops	Merops_viridis	Merops_viridis	TRUE
Eukaryota	Chordata	Aves	Coraciiformes	Meropidae	Nyctyornis	Nyctyornis_athertoni	NA	FALSE
Eukaryota	Chordata	Aves	Cuculiformes	Cuculidae	Cacomantis	Cacomantis_merulinus	NA	FALSE
Eukaryota	Chordata	Aves	Cuculiformes	Cuculidae	Cacomantis	Cacomantis_sonneratii	NA	FALSE
Eukaryota	Chordata	Aves	Cuculiformes	Cuculidae	Centropus	Centropus_bengalensis	NA	FALSE
Eukaryota	Chordata	Aves	Cuculiformes	Cuculidae	Centropus	Centropus_sinensis	NA	FALSE
Eukaryota	Chordata	Aves	Cuculiformes	Cuculidae	Chrysococcyx	Chrysococcyx_maculatus	NA	FALSE
Eukaryota	Chordata	Aves	Cuculiformes	Cuculidae	Clamator	Clamator_coromandus	NA	FALSE
Eukaryota	Chordata	Aves	Cuculiformes	Cuculidae	Cuculus	Cuculus_canorus	NA	FALSE
Eukaryota	Chordata	Aves	Cuculiformes	Cuculidae	Cuculus	Cuculus_micropterus	NA	FALSE
Eukaryota	Chordata	Aves	Cuculiformes	Cuculidae	Cuculus	Cuculus_poliocephalus	Cuculus_poliocephalus	TRUE
Eukaryota	Chordata	Aves	Cuculiformes	Cuculidae	Cuculus	Cuculus_saturatus	NA	FALSE
Eukaryota	Chordata	Aves	Cuculiformes	Cuculidae	Eudynamys	Eudynamys_scolopacea	NA	FALSE
Eukaryota	Chordata	Aves	Cuculiformes	Cuculidae	Hierococcyx	Hierococcyx_fugax	NA	FALSE
Eukaryota	Chordata	Aves	Cuculiformes	Cuculidae	Hierococcyx	Hierococcyx_sparverioides	NA	FALSE
Eukaryota	Chordata	Aves	Cuculiformes	Cuculidae	Phaenicophaeus	Phaenicophaeus_tristis	NA	FALSE
Eukaryota	Chordata	Aves	Cuculiformes	Cuculidae	Surniculus	Surniculus_lugubris	NA	FALSE
Eukaryota	Chordata	Aves	Falconiformes	Falconidae	Falco	Falco_severus	NA	FALSE
Eukaryota	Chordata	Aves	Falconiformes	Falconidae	Falco	Falco_tinnunculus	Falco_tinnunculus	TRUE
Eukaryota	Chordata	Aves	Galliformes	Phasianidae	Arborophila	Arborophila_charltonii	NA	FALSE
Eukaryota	Chordata	Aves	Galliformes	Phasianidae	Arborophila	Arborophila_rufogularis	Arborophila_rufogularis	TRUE
Eukaryota	Chordata	Aves	Galliformes	Phasianidae	Arborophila	Arborophila_torqueola	NA	FALSE
Eukaryota	Chordata	Aves	Galliformes	Phasianidae	Bambusicola	Bambusicola_fytchii	Bambusicola_fytchii	TRUE
Eukaryota	Chordata	Aves	Galliformes	Phasianidae	Chrysolophus	Chrysolophus_amherstiae	Chrysolophus_amherstiae	TRUE
Eukaryota	Chordata	Aves	Galliformes	Phasianidae	Coturnix	Coturnix_chinensis	Coturnix_chinensis	TRUE
Eukaryota	Chordata	Aves	Galliformes	Phasianidae	Coturnix	Coturnix_coturnix	Coturnix_coturnix	TRUE
Eukaryota	Chordata	Aves	Galliformes	Phasianidae	Francolinus	Francolinus_pintadeanus	Francolinus_pintadeanus	TRUE
Eukaryota	Chordata	Aves	Galliformes	Phasianidae	Gallus	Gallus_gallus	Gallus_gallus	TRUE
Eukaryota	Chordata	Aves	Galliformes	Phasianidae	Lophura	Lophura_nycthemera	Lophura_nycthemera	TRUE
Eukaryota	Chordata	Aves	Galliformes	Phasianidae	Pavo	Pavo_muticus	Pavo_muticus	TRUE
Eukaryota	Chordata	Aves	Galliformes	Phasianidae	Phasianus	Phasianus_colchicus	Phasianus_colchicus	TRUE
Eukaryota	Chordata	Aves	Galliformes	Phasianidae	Syrmaticus	Syrmaticus_humiae	Syrmaticus_humiae	TRUE
Eukaryota	Chordata	Aves	Galliformes	Phasianidae	Tragopan	Tragopan_temminckii	Tragopan_temminckii	TRUE
Eukaryota	Chordata	Aves	Gruiformes	Rallidae	Amaurornis	Amaurornis_phoenicurus	Amaurornis_phoenicurus	TRUE
Eukaryota	Chordata	Aves	Gruiformes	Rallidae	Gallicrex	Gallicrex_cinerea	Gallicrex_cinerea	TRUE
Eukaryota	Chordata	Aves	Gruiformes	Rallidae	Gallinula	Gallinula_chloropus	Gallinula_chloropus	TRUE
Eukaryota	Chordata	Aves	Gruiformes	Rallidae	Gallirallus	Gallirallus_striatus	NA	FALSE
Eukaryota	Chordata	Aves	Gruiformes	Rallidae	Porzana	Porzana_bicolor	NA	FALSE
Eukaryota	Chordata	Aves	Gruiformes	Rallidae	Porzana	Porzana_fusca	Porzana_fusca	TRUE
Eukaryota	Chordata	Aves	Gruiformes	Rallidae	Porzana	Porzana_pusilla	Porzana_pusilla	TRUE
Eukaryota	Chordata	Aves	Gruiformes	Rallidae	Rallus	Rallus_aquaticus	NA	FALSE
Eukaryota	Chordata	Aves	Passeriformes	Cettiidae	Abroscopus	Abroscopus_albogularis	NA	FALSE
Eukaryota	Chordata	Aves	Passeriformes	Cettiidae	Abroscopus	Abroscopus_schisticeps	NA	FALSE
Eukaryota	Chordata	Aves	Passeriformes	Cettiidae	Abroscopus	Abroscopus_superciliaris	NA	FALSE
Eukaryota	Chordata	Aves	Passeriformes	Acrocephalidae	Acrocephalus	Acrocephalus_concinens	NA	FALSE
Eukaryota	Chordata	Aves	Passeriformes	Acrocephalidae	Acrocephalus	Acrocephalus_scirpaceus	Acrocephalus_scirpaceus	TRUE
Eukaryota	Chordata	Aves	Passeriformes	Leiothrichidae	Actinodura	Actinodura_egertoni	NA	FALSE
Eukaryota	Chordata	Aves	Passeriformes	Leiothrichidae	Actinodura	Actinodura_ramsayi	NA	FALSE
Eukaryota	Chordata	Aves	Passeriformes	Leiothrichidae	Actinodura	Actinodura_souliei	NA	FALSE
Eukaryota	Chordata	Aves	Passeriformes	Aegithalidae	Aegithalos	Aegithalos_bonvaloti	Aegithalos_bonvaloti	TRUE
Eukaryota	Chordata	Aves	Passeriformes	Aegithalidae	Aegithalos	Aegithalos_concinnus	Aegithalos_concinnus	TRUE
Eukaryota	Chordata	Aves	Passeriformes	Nectariniidae	Aethopyga	Aethopyga_gouldiae	Aethopyga_gouldiae	TRUE
Eukaryota	Chordata	Aves	Passeriformes	Nectariniidae	Aethopyga	Aethopyga_ignicauda	NA	FALSE
Eukaryota	Chordata	Aves	Passeriformes	Nectariniidae	Aethopyga	Aethopyga_nipalensis	NA	FALSE
Eukaryota	Chordata	Aves	Passeriformes	Nectariniidae	Aethopyga	Aethopyga_saturata	NA	FALSE
Eukaryota	Chordata	Aves	Passeriformes	Nectariniidae	Aethopyga	Aethopyga_siparaja	NA	FALSE
Eukaryota	Chordata	Aves	Passeriformes	Alaudidae	Alauda	Alauda_gulgula	NA	FALSE
Eukaryota	Chordata	Aves	Passeriformes	Pellorneidae	Alcippe	Alcippe_castaneceps	Alcippe_castaneceps	TRUE
Eukaryota	Chordata	Aves	Passeriformes	Pellorneidae	Alcippe	Alcippe_dubia	NA	FALSE
Eukaryota	Chordata	Aves	Passeriformes	Pellorneidae	Alcippe	Alcippe_morrisonia	Alcippe_morrisonia	TRUE
Eukaryota	Chordata	Aves	Passeriformes	Pellorneidae	Alcippe	Alcippe_poioicephala	NA	FALSE
Eukaryota	Chordata	Aves	Passeriformes	Pellorneidae	Alcippe	Alcippe_ruficapilla	NA	FALSE
Eukaryota	Chordata	Aves	Passeriformes	Pycnonotidae	Alophoixus	Alophoixus_pallidus	Alophoixus_pallidus	TRUE
Eukaryota	Chordata	Aves	Passeriformes	Muscicapidae	Anthipes	Anthipes_monileger	NA	FALSE
Eukaryota	Chordata	Aves	Passeriformes	Motacillidae	Anthus	Anthus_cervinus	NA	FALSE
Eukaryota	Chordata	Aves	Passeriformes	Motacillidae	Anthus	Anthus_hodgsoni	Anthus_hodgsoni	TRUE
Eukaryota	Chordata	Aves	Passeriformes	Motacillidae	Anthus	Anthus_roseatus	NA	FALSE
Eukaryota	Chordata	Aves	Passeriformes	Motacillidae	Anthus	Anthus_rufulus	NA	FALSE
Eukaryota	Chordata	Aves	Passeriformes	Motacillidae	Anthus	Anthus_sylvanus	NA	FALSE
Eukaryota	Chordata	Aves	Passeriformes	Nectariniidae	Arachnothera	Arachnothera_magna	NA	FALSE
Eukaryota	Chordata	Aves	Passeriformes	Leiothrichidae	Babax	Babax_lanceolatus	NA	FALSE
Eukaryota	Chordata	Aves	Passeriformes	Muscicapidae	Brachypteryx	Brachypteryx_hyperythra	NA	FALSE
Eukaryota	Chordata	Aves	Passeriformes	Muscicapidae	Brachypteryx	Brachypteryx_leucophris	NA	FALSE
Eukaryota	Chordata	Aves	Passeriformes	Muscicapidae	Brachypteryx	Brachypteryx_montana	NA	FALSE
Eukaryota	Chordata	Aves	Passeriformes	Fringillidae	Carduelis	Carduelis_thibetana	NA	FALSE
Eukaryota	Chordata	Aves	Passeriformes	Fringillidae	Carpodacus	Carpodacus_erythrinus	Carpodacus_erythrinus	TRUE
Eukaryota	Chordata	Aves	Passeriformes	Fringillidae	Carpodacus	Carpodacus_pulcherrimus	NA	FALSE
Eukaryota	Chordata	Aves	Passeriformes	Fringillidae	Carpodacus	Carpodacus_sipahi	NA	FALSE
Eukaryota	Chordata	Aves	Passeriformes	Fringillidae	Carpodacus	Carpodacus_vinaceus	NA	FALSE
Eukaryota	Chordata	Aves	Passeriformes	Remizidae	Cephalopyrus	Cephalopyrus_flammiceps	NA	FALSE
Eukaryota	Chordata	Aves	Passeriformes	Certhiidae	Certhia	Certhia_discolor	NA	FALSE
Eukaryota	Chordata	Aves	Passeriformes	Certhiidae	Certhia	Certhia_familiaris	Certhia_familiaris	TRUE
Eukaryota	Chordata	Aves	Passeriformes	Certhiidae	Certhia	Certhia_himalayana	NA	FALSE
Eukaryota	Chordata	Aves	Passeriformes	Cettiidae	Cettia	Cettia_acanthizoides	NA	FALSE
Eukaryota	Chordata	Aves	Passeriformes	Cettiidae	Cettia	Cettia_brunnifrons	NA	FALSE
Eukaryota	Chordata	Aves	Passeriformes	Cettiidae	Cettia	Cettia_diphone	NA	FALSE
Eukaryota	Chordata	Aves	Passeriformes	Cettiidae	Cettia	Cettia_flavolivacea	NA	FALSE
Eukaryota	Chordata	Aves	Passeriformes	Cettiidae	Cettia	Cettia_major	NA	FALSE
Eukaryota	Chordata	Aves	Passeriformes	Cettiidae	Cettia	Cettia_pallidipes	NA	FALSE
Eukaryota	Chordata	Aves	Passeriformes	Muscicapidae	Chaimarrornis	Chaimarrornis_leucocephalus	NA	FALSE
Eukaryota	Chordata	Aves	Passeriformes	Stenostiridae	Chelidorhynx	Chelidorhynx_hypoxantha	NA	FALSE
Eukaryota	Chordata	Aves	Passeriformes	Fringillidae	Chloris	Chloris_ambigua	NA	FALSE
Eukaryota	Chordata	Aves	Passeriformes	Chloropseidae	Chloropsis	Chloropsis_hardwickii	NA	FALSE
Eukaryota	Chordata	Aves	Passeriformes	Sylviidae	Cholornis	Cholornis_unicolor	NA	FALSE
Eukaryota	Chordata	Aves	Passeriformes	Sylviidae	Chrysomma	Chrysomma_sinense	Chrysomma_sinense	TRUE
Eukaryota	Chordata	Aves	Passeriformes	Cinclidae	Cinclus	Cinclus_pallasii	NA	FALSE
Eukaryota	Chordata	Aves	Passeriformes	Cisticolidae	Cisticola	Cisticola_juncidis	NA	FALSE
Eukaryota	Chordata	Aves	Passeriformes	Turdidae	Cochoa	Cochoa_purpurea	NA	FALSE
Eukaryota	Chordata	Aves	Passeriformes	Muscicapidae	Copsychus	Copsychus_malabaricus	NA	FALSE
Eukaryota	Chordata	Aves	Passeriformes	Muscicapidae	Copsychus	Copsychus_saularis	Copsychus_saularis	TRUE
Eukaryota	Chordata	Aves	Passeriformes	Campephagidae	Coracina	Coracina_macei	NA	FALSE
Eukaryota	Chordata	Aves	Passeriformes	Campephagidae	Coracina	Coracina_melaschistos	NA	FALSE
Eukaryota	Chordata	Aves	Passeriformes	Corvidae	Corvus	Corvus_corone	Corvus_corone	TRUE
Eukaryota	Chordata	Aves	Passeriformes	Corvidae	Corvus	Corvus_macrorhynchos	Corvus_macrorhynchos	TRUE
Eukaryota	Chordata	Aves	Passeriformes	Corvidae	Corvus	Corvus_splendens	Corvus_splendens	TRUE
Eukaryota	Chordata	Aves	Passeriformes	Stenostiridae	Culicicapa	Culicicapa_ceylonensis	Culicicapa_ceylonensis	TRUE
Eukaryota	Chordata	Aves	Passeriformes	Muscicapidae	Cyanoptila	Cyanoptila_cyanomelana	Cyanoptila_cyanomelana	TRUE
Eukaryota	Chordata	Aves	Passeriformes	Muscicapidae	Cyornis	Cyornis_banyumas	Cyornis_banyumas	TRUE
Eukaryota	Chordata	Aves	Passeriformes	Muscicapidae	Cyornis	Cyornis_hodgsoni	NA	FALSE
Eukaryota	Chordata	Aves	Passeriformes	Muscicapidae	Cyornis	Cyornis_rubeculoides	NA	FALSE
Eukaryota	Chordata	Aves	Passeriformes	Muscicapidae	Cyornis	Cyornis_unicolor	NA	FALSE
Eukaryota	Chordata	Aves	Passeriformes	Hirundinidae	Delichon	Delichon_dasypus	NA	FALSE
Eukaryota	Chordata	Aves	Passeriformes	Hirundinidae	Delichon	Delichon_nipalensis	NA	FALSE
Eukaryota	Chordata	Aves	Passeriformes	Corvidae	Dendrocitta	Dendrocitta_formosae	NA	FALSE
Eukaryota	Chordata	Aves	Passeriformes	Motacillidae	Dendronanthus	Dendronanthus_indicus	NA	FALSE
Eukaryota	Chordata	Aves	Passeriformes	Dicaeidae	Dicaeum	Dicaeum_concolor	NA	FALSE
Eukaryota	Chordata	Aves	Passeriformes	Dicaeidae	Dicaeum	Dicaeum_ignipectus	NA	FALSE
Eukaryota	Chordata	Aves	Passeriformes	Dicaeidae	Dicaeum	Dicaeum_melanozanthum	NA	FALSE
Eukaryota	Chordata	Aves	Passeriformes	Dicruridae	Dicrurus	Dicrurus_aeneus	NA	FALSE
Eukaryota	Chordata	Aves	Passeriformes	Dicruridae	Dicrurus	Dicrurus_annectans	NA	FALSE
Eukaryota	Chordata	Aves	Passeriformes	Dicruridae	Dicrurus	Dicrurus_hottentottus	NA	FALSE
Eukaryota	Chordata	Aves	Passeriformes	Dicruridae	Dicrurus	Dicrurus_leucophaeus	NA	FALSE
Eukaryota	Chordata	Aves	Passeriformes	Dicruridae	Dicrurus	Dicrurus_macrocercus	NA	FALSE
Eukaryota	Chordata	Aves	Passeriformes	Emberizidae	Emberiza	Emberiza_aureola	NA	FALSE
Eukaryota	Chordata	Aves	Passeriformes	Emberizidae	Emberiza	Emberiza_elegans	NA	FALSE
Eukaryota	Chordata	Aves	Passeriformes	Emberizidae	Emberiza	Emberiza_fucata	Emberiza_fucata	TRUE
Eukaryota	Chordata	Aves	Passeriformes	Emberizidae	Emberiza	Emberiza_godlewskii	NA	FALSE
Eukaryota	Chordata	Aves	Passeriformes	Emberizidae	Emberiza	Emberiza_lathami	NA	FALSE
Eukaryota	Chordata	Aves	Passeriformes	Emberizidae	Emberiza	Emberiza_pusilla	Emberiza_pusilla	TRUE
Eukaryota	Chordata	Aves	Passeriformes	Emberizidae	Emberiza	Emberiza_rutila	Emberiza_rutila	TRUE
Eukaryota	Chordata	Aves	Passeriformes	Emberizidae	Emberiza	Emberiza_spodocephala	NA	FALSE
Eukaryota	Chordata	Aves	Passeriformes	Emberizidae	Emberiza	Emberiza_sulphurata	NA	FALSE
Eukaryota	Chordata	Aves	Passeriformes	Emberizidae	Emberiza	Emberiza_tristrami	Emberiza_tristrami	TRUE
Eukaryota	Chordata	Aves	Passeriformes	Muscicapidae	Enicurus	Enicurus_leschenaulti	NA	FALSE
Eukaryota	Chordata	Aves	Passeriformes	Muscicapidae	Enicurus	Enicurus_maculatus	NA	FALSE
Eukaryota	Chordata	Aves	Passeriformes	Muscicapidae	Enicurus	Enicurus_schistaceus	NA	FALSE
Eukaryota	Chordata	Aves	Passeriformes	Muscicapidae	Enicurus	Enicurus_scouleri	NA	FALSE
Eukaryota	Chordata	Aves	Passeriformes	Vireonidae	Erpornis	Erpornis_zantholeuca	NA	FALSE
Eukaryota	Chordata	Aves	Passeriformes	Muscicapidae	Eumyias	Eumyias_thalassina	NA	FALSE
Eukaryota	Chordata	Aves	Passeriformes	Muscicapidae	Ficedula	Ficedula_hodgsonii	NA	FALSE
Eukaryota	Chordata	Aves	Passeriformes	Muscicapidae	Ficedula	Ficedula_hyperythra	NA	FALSE
Eukaryota	Chordata	Aves	Passeriformes	Muscicapidae	Ficedula	Ficedula_mugimaki	NA	FALSE
Eukaryota	Chordata	Aves	Passeriformes	Muscicapidae	Ficedula	Ficedula_narcissina	NA	FALSE
Eukaryota	Chordata	Aves	Passeriformes	Muscicapidae	Ficedula	Ficedula_parva	Ficedula_parva	TRUE
Eukaryota	Chordata	Aves	Passeriformes	Muscicapidae	Ficedula	Ficedula_sapphira	NA	FALSE
Eukaryota	Chordata	Aves	Passeriformes	Muscicapidae	Ficedula	Ficedula_strophiata	NA	FALSE
Eukaryota	Chordata	Aves	Passeriformes	Muscicapidae	Ficedula	Ficedula_tricolor	NA	FALSE
Eukaryota	Chordata	Aves	Passeriformes	Muscicapidae	Ficedula	Ficedula_westermanni	NA	FALSE
Eukaryota	Chordata	Aves	Passeriformes	Muscicapidae	Ficedula	Ficedula_zanthopygia	Ficedula_zanthopygia	TRUE
Eukaryota	Chordata	Aves	Passeriformes	Fringillidae	Fringilla	Fringilla_montifringilla	Fringilla_montifringilla	TRUE
Eukaryota	Chordata	Aves	Passeriformes	Sylviidae	Fulvetta	Fulvetta_cinereiceps	Fulvetta_cinereiceps	TRUE
Eukaryota	Chordata	Aves	Passeriformes	Sylviidae	Fulvetta	Fulvetta_vinipectus	NA	FALSE
Eukaryota	Chordata	Aves	Passeriformes	Leiothrichidae	Garrulax	Garrulax_albogularis	Garrulax_albogularis	TRUE
Eukaryota	Chordata	Aves	Passeriformes	Leiothrichidae	Garrulax	Garrulax_caerulatus	NA	FALSE
Eukaryota	Chordata	Aves	Passeriformes	Leiothrichidae	Garrulax	Garrulax_canorus	Garrulax_canorus	TRUE
Eukaryota	Chordata	Aves	Passeriformes	Leiothrichidae	Garrulax	Garrulax_chinensis	NA	FALSE
Eukaryota	Chordata	Aves	Passeriformes	Leiothrichidae	Garrulax	Garrulax_cineraceus	Garrulax_cineraceus	TRUE
Eukaryota	Chordata	Aves	Passeriformes	Leiothrichidae	Garrulax	Garrulax_leucolophus	Garrulax_leucolophus	TRUE
Eukaryota	Chordata	Aves	Passeriformes	Leiothrichidae	Garrulax	Garrulax_monileger	NA	FALSE
Eukaryota	Chordata	Aves	Passeriformes	Leiothrichidae	Garrulax	Garrulax_pectoralis	NA	FALSE
Eukaryota	Chordata	Aves	Passeriformes	Leiothrichidae	Garrulax	Garrulax_sannio	Garrulax_sannio	TRUE
Eukaryota	Chordata	Aves	Passeriformes	Corvidae	Garrulus	Garrulus_glandarius	Garrulus_glandarius	TRUE
Eukaryota	Chordata	Aves	Passeriformes	Turdidae	Geokichla	Geokichla_citrina	NA	FALSE
Eukaryota	Chordata	Aves	Passeriformes	Turdidae	Geokichla	Geokichla_sibirica	NA	FALSE
Eukaryota	Chordata	Aves	Passeriformes	Tephrodornithidae	Hemipus	Hemipus_picatus	NA	FALSE
Eukaryota	Chordata	Aves	Passeriformes	Pycnonotidae	Hemixos	Hemixos_castanonotus	NA	FALSE
Eukaryota	Chordata	Aves	Passeriformes	Pycnonotidae	Hemixos	Hemixos_flavala	NA	FALSE
Eukaryota	Chordata	Aves	Passeriformes	Leiothrichidae	Heterophasia	Heterophasia_melanoleuca	Heterophasia_melanoleuca	TRUE
Eukaryota	Chordata	Aves	Passeriformes	Hirundinidae	Hirundo	Hirundo_daurica	NA	FALSE
Eukaryota	Chordata	Aves	Passeriformes	Hirundinidae	Hirundo	Hirundo_rustica	Hirundo_rustica	TRUE
Eukaryota	Chordata	Aves	Passeriformes	Muscicapidae	Hodgsonius	Hodgsonius_phaenicuroides	NA	FALSE
Eukaryota	Chordata	Aves	Passeriformes	Cettiidae	Horornis	Horornis_fortipes	Horornis_fortipes	TRUE
Eukaryota	Chordata	Aves	Passeriformes	Monarchidae	Hypothymis	Hypothymis_azurea	Hypothymis_azurea	TRUE
Eukaryota	Chordata	Aves	Passeriformes	Pycnonotidae	Hypsipetes	Hypsipetes_leucocephalus	NA	FALSE
Eukaryota	Chordata	Aves	Passeriformes	Acrocephalidae	Iduna	Iduna_aedon	Iduna_aedon	TRUE
Eukaryota	Chordata	Aves	Passeriformes	Irenidae	Irena	Irena_puella	NA	FALSE
Eukaryota	Chordata	Aves	Passeriformes	Pycnonotidae	Ixos	Ixos_mcclellandii	Ixos_mcclellandii	TRUE
Eukaryota	Chordata	Aves	Passeriformes	Laniidae	Lanius	Lanius_collurioides	NA	FALSE
Eukaryota	Chordata	Aves	Passeriformes	Laniidae	Lanius	Lanius_cristatus	Lanius_cristatus	TRUE
Eukaryota	Chordata	Aves	Passeriformes	Laniidae	Lanius	Lanius_schach	Lanius_schach	TRUE
Eukaryota	Chordata	Aves	Passeriformes	Laniidae	Lanius	Lanius_tephronotus	Lanius_tephronotus	TRUE
Eukaryota	Chordata	Aves	Passeriformes	Laniidae	Lanius	Lanius_tigrinus	NA	FALSE
Eukaryota	Chordata	Aves	Passeriformes	Leiothrichidae	Leiothrix	Leiothrix_argentauris	Leiothrix_argentauris	TRUE
Eukaryota	Chordata	Aves	Passeriformes	Leiothrichidae	Leiothrix	Leiothrix_lutea	Leiothrix_lutea	TRUE
Eukaryota	Chordata	Aves	Passeriformes	Leiothrichidae	Liocichla	Liocichla_phoenicea	Liocichla_phoenicea	TRUE
Eukaryota	Chordata	Aves	Passeriformes	Sylviidae	Lioparus	Lioparus_chrysotis	Lioparus_chrysotis	TRUE
Eukaryota	Chordata	Aves	Passeriformes	Locustellidae	Locustella	Locustella_certhiola	NA	FALSE
Eukaryota	Chordata	Aves	Passeriformes	Locustellidae	Locustella	Locustella_lanceolata	NA	FALSE
Eukaryota	Chordata	Aves	Passeriformes	Locustellidae	Locustella	Locustella_luteoventris	NA	FALSE
Eukaryota	Chordata	Aves	Passeriformes	Locustellidae	Locustella	Locustella_mandelli	NA	FALSE
Eukaryota	Chordata	Aves	Passeriformes	Locustellidae	Locustella	Locustella_tacsanowskia	NA	FALSE
Eukaryota	Chordata	Aves	Passeriformes	Locustellidae	Locustella	Locustella_thoracica	NA	FALSE
Eukaryota	Chordata	Aves	Passeriformes	Estrildidae	Lonchura	Lonchura_punctulata	Lonchura_punctulata	TRUE
Eukaryota	Chordata	Aves	Passeriformes	Estrildidae	Lonchura	Lonchura_striata	Lonchura_striata	TRUE
Eukaryota	Chordata	Aves	Passeriformes	Muscicapidae	Luscinia	Luscinia_brunnea	NA	FALSE
Eukaryota	Chordata	Aves	Passeriformes	Muscicapidae	Luscinia	Luscinia_calliope	NA	FALSE
Eukaryota	Chordata	Aves	Passeriformes	Muscicapidae	Luscinia	Luscinia_cyane	NA	FALSE
Eukaryota	Chordata	Aves	Passeriformes	Muscicapidae	Luscinia	Luscinia_pectardens	NA	FALSE
Eukaryota	Chordata	Aves	Passeriformes	Muscicapidae	Luscinia	Luscinia_pectoralis	NA	FALSE
Eukaryota	Chordata	Aves	Passeriformes	Muscicapidae	Luscinia	Luscinia_sibilans	NA	FALSE
Eukaryota	Chordata	Aves	Passeriformes	Muscicapidae	Luscinia	Luscinia_svecica	NA	FALSE
Eukaryota	Chordata	Aves	Passeriformes	Timaliidae	Macronus	Macronus_gularis	NA	FALSE
Eukaryota	Chordata	Aves	Passeriformes	Locustellidae	Megalurus	Megalurus_palustris	NA	FALSE
Eukaryota	Chordata	Aves	Passeriformes	Leiothrichidae	Minla	Minla_cyanouroptera	Minla_cyanouroptera	TRUE
Eukaryota	Chordata	Aves	Passeriformes	Leiothrichidae	Minla	Minla_ignotincta	Minla_ignotincta	TRUE
Eukaryota	Chordata	Aves	Passeriformes	Leiothrichidae	Minla	Minla_strigula	Minla_strigula	TRUE
Eukaryota	Chordata	Aves	Passeriformes	Muscicapidae	Monticola	Monticola_gularis	Monticola_gularis	TRUE
Eukaryota	Chordata	Aves	Passeriformes	Muscicapidae	Monticola	Monticola_rufiventris	NA	FALSE
Eukaryota	Chordata	Aves	Passeriformes	Muscicapidae	Monticola	Monticola_solitarius	Monticola_solitarius	TRUE
Eukaryota	Chordata	Aves	Passeriformes	Motacillidae	Motacilla	Motacilla_alba	Motacilla_alba	TRUE
Eukaryota	Chordata	Aves	Passeriformes	Motacillidae	Motacilla	Motacilla_cinerea	Motacilla_cinerea	TRUE
Eukaryota	Chordata	Aves	Passeriformes	Motacillidae	Motacilla	Motacilla_flava	NA	FALSE
Eukaryota	Chordata	Aves	Passeriformes	Muscicapidae	Muscicapa	Muscicapa_dauurica	NA	FALSE
Eukaryota	Chordata	Aves	Passeriformes	Muscicapidae	Muscicapa	Muscicapa_ferruginea	NA	FALSE
Eukaryota	Chordata	Aves	Passeriformes	Muscicapidae	Muscicapa	Muscicapa_muttui	NA	FALSE
Eukaryota	Chordata	Aves	Passeriformes	Muscicapidae	Muscicapa	Muscicapa_sibirica	NA	FALSE
Eukaryota	Chordata	Aves	Passeriformes	Fringillidae	Mycerobas	Mycerobas_melanozanthos	NA	FALSE
Eukaryota	Chordata	Aves	Passeriformes	Muscicapidae	Myiomela	Myiomela_leucura	NA	FALSE
Eukaryota	Chordata	Aves	Passeriformes	Muscicapidae	Myophonus	Myophonus_caeruleus	NA	FALSE
Eukaryota	Chordata	Aves	Passeriformes	Pellorneidae	Napothera	Napothera_brevicaudata	NA	FALSE
Eukaryota	Chordata	Aves	Passeriformes	Pellorneidae	Napothera	Napothera_crispifrons	NA	FALSE
Eukaryota	Chordata	Aves	Passeriformes	Muscicapidae	Niltava	Niltava_davidi	NA	FALSE
Eukaryota	Chordata	Aves	Passeriformes	Muscicapidae	Niltava	Niltava_grandis	NA	FALSE
Eukaryota	Chordata	Aves	Passeriformes	Muscicapidae	Niltava	Niltava_macgrigoriae	NA	FALSE
Eukaryota	Chordata	Aves	Passeriformes	Muscicapidae	Niltava	Niltava_sundara	NA	FALSE
Eukaryota	Chordata	Aves	Passeriformes	Muscicapidae	Niltava	Niltava_vivida	NA	FALSE
Eukaryota	Chordata	Aves	Passeriformes	Corvidae	Nucifraga	Nucifraga_caryocatactes	NA	FALSE
Eukaryota	Chordata	Aves	Passeriformes	Oriolidae	Oriolus	Oriolus_chinensis	Oriolus_chinensis	TRUE
Eukaryota	Chordata	Aves	Passeriformes	Oriolidae	Oriolus	Oriolus_traillii	NA	FALSE
Eukaryota	Chordata	Aves	Passeriformes	Cisticolidae	Orthotomus	Orthotomus_cuculatus	NA	FALSE
Eukaryota	Chordata	Aves	Passeriformes	Cisticolidae	Orthotomus	Orthotomus_sutorius	Orthotomus_sutorius	TRUE
Eukaryota	Chordata	Aves	Passeriformes	Sylviidae	Paradoxornis	Paradoxornis_guttaticollis	Paradoxornis_guttaticollis	TRUE
Eukaryota	Chordata	Aves	Passeriformes	Paridae	Parus	Parus_dichrous	NA	FALSE
Eukaryota	Chordata	Aves	Passeriformes	Paridae	Parus	Parus_major	Parus_major	TRUE
Eukaryota	Chordata	Aves	Passeriformes	Paridae	Parus	Parus_monticolus	Parus_monticolus	TRUE
Eukaryota	Chordata	Aves	Passeriformes	Paridae	Parus	Parus_spilonotus	NA	FALSE
Eukaryota	Chordata	Aves	Passeriformes	Paridae	Parus	Parus_venustulus	NA	FALSE
Eukaryota	Chordata	Aves	Passeriformes	Passeridae	Passer	Passer_montanus	Passer_montanus	TRUE
Eukaryota	Chordata	Aves	Passeriformes	Passeridae	Passer	Passer_rutilans	NA	FALSE
Eukaryota	Chordata	Aves	Passeriformes	Pellorneidae	Pellorneum	Pellorneum_albiventre	NA	FALSE
Eukaryota	Chordata	Aves	Passeriformes	Pellorneidae	Pellorneum	Pellorneum_ruficeps	Pellorneum_ruficeps	TRUE
Eukaryota	Chordata	Aves	Passeriformes	Campephagidae	Pericrocotus	Pericrocotus_brevirostris	NA	FALSE
Eukaryota	Chordata	Aves	Passeriformes	Campephagidae	Pericrocotus	Pericrocotus_cantonensis	NA	FALSE
Eukaryota	Chordata	Aves	Passeriformes	Campephagidae	Pericrocotus	Pericrocotus_ethologus	Pericrocotus_ethologus	TRUE
Eukaryota	Chordata	Aves	Passeriformes	Campephagidae	Pericrocotus	Pericrocotus_flammeus	NA	FALSE
Eukaryota	Chordata	Aves	Passeriformes	Campephagidae	Pericrocotus	Pericrocotus_roseus	NA	FALSE
Eukaryota	Chordata	Aves	Passeriformes	Campephagidae	Pericrocotus	Pericrocotus_solaris	NA	FALSE
Eukaryota	Chordata	Aves	Passeriformes	Muscicapidae	Phoenicurus	Phoenicurus_auroreus	Phoenicurus_auroreus	TRUE
Eukaryota	Chordata	Aves	Passeriformes	Muscicapidae	Phoenicurus	Phoenicurus_frontalis	NA	FALSE
Eukaryota	Chordata	Aves	Passeriformes	Muscicapidae	Phoenicurus	Phoenicurus_hodgsoni	NA	FALSE
Eukaryota	Chordata	Aves	Passeriformes	Muscicapidae	Phoenicurus	Phoenicurus_ochruros	NA	FALSE
Eukaryota	Chordata	Aves	Passeriformes	Phylloscopidae	Phylloscopus	Phylloscopus_affinis	NA	FALSE
Eukaryota	Chordata	Aves	Passeriformes	Phylloscopidae	Phylloscopus	Phylloscopus_armandii	NA	FALSE
Eukaryota	Chordata	Aves	Passeriformes	Phylloscopidae	Phylloscopus	Phylloscopus_coronatus	NA	FALSE
Eukaryota	Chordata	Aves	Passeriformes	Phylloscopidae	Phylloscopus	Phylloscopus_davisoni	NA	FALSE
Eukaryota	Chordata	Aves	Passeriformes	Phylloscopidae	Phylloscopus	Phylloscopus_fuscatus	NA	FALSE
Eukaryota	Chordata	Aves	Passeriformes	Phylloscopidae	Phylloscopus	Phylloscopus_inornatus	NA	FALSE
Eukaryota	Chordata	Aves	Passeriformes	Phylloscopidae	Phylloscopus	Phylloscopus_maculipennis	NA	FALSE
Eukaryota	Chordata	Aves	Passeriformes	Phylloscopidae	Phylloscopus	Phylloscopus_magnirostris	NA	FALSE
Eukaryota	Chordata	Aves	Passeriformes	Phylloscopidae	Phylloscopus	Phylloscopus_proregulus	NA	FALSE
Eukaryota	Chordata	Aves	Passeriformes	Phylloscopidae	Phylloscopus	Phylloscopus_pulcher	NA	FALSE
Eukaryota	Chordata	Aves	Passeriformes	Phylloscopidae	Phylloscopus	Phylloscopus_reguloides	NA	FALSE
Eukaryota	Chordata	Aves	Passeriformes	Phylloscopidae	Phylloscopus	Phylloscopus_schwarzi	NA	FALSE
Eukaryota	Chordata	Aves	Passeriformes	Phylloscopidae	Phylloscopus	Phylloscopus_subaffinis	NA	FALSE
Eukaryota	Chordata	Aves	Passeriformes	Phylloscopidae	Phylloscopus	Phylloscopus_trochiloides	NA	FALSE
Eukaryota	Chordata	Aves	Passeriformes	Corvidae	Pica	Pica_pica	Pica_pica	TRUE
Eukaryota	Chordata	Aves	Passeriformes	Pittidae	Pitta	Pitta_nympha	NA	FALSE
Eukaryota	Chordata	Aves	Passeriformes	Pittidae	Pitta	Pitta_sordida	NA	FALSE
Eukaryota	Chordata	Aves	Passeriformes	Pnoepygidae	Pnoepyga	Pnoepyga_pusilla	NA	FALSE
Eukaryota	Chordata	Aves	Passeriformes	Timaliidae	Pomatorhinus	Pomatorhinus_erythrocnemis	NA	FALSE
Eukaryota	Chordata	Aves	Passeriformes	Timaliidae	Pomatorhinus	Pomatorhinus_ferruginosus	NA	FALSE
Eukaryota	Chordata	Aves	Passeriformes	Timaliidae	Pomatorhinus	Pomatorhinus_ruficollis	Pomatorhinus_ruficollis	TRUE
Eukaryota	Chordata	Aves	Passeriformes	Timaliidae	Pomatorhinus	Pomatorhinus_superciliaris	Pomatorhinus_superciliaris	TRUE
Eukaryota	Chordata	Aves	Passeriformes	Cisticolidae	Prinia	Prinia_atrogularis	NA	FALSE
Eukaryota	Chordata	Aves	Passeriformes	Cisticolidae	Prinia	Prinia_criniger	NA	FALSE
Eukaryota	Chordata	Aves	Passeriformes	Cisticolidae	Prinia	Prinia_hodgsonii	NA	FALSE
Eukaryota	Chordata	Aves	Passeriformes	Cisticolidae	Prinia	Prinia_inornata	NA	FALSE
Eukaryota	Chordata	Aves	Passeriformes	Cisticolidae	Prinia	Prinia_polychroa	NA	FALSE
Eukaryota	Chordata	Aves	Passeriformes	Cisticolidae	Prinia	Prinia_rufescens	NA	FALSE
Eukaryota	Chordata	Aves	Passeriformes	Fringillidae	Procarduelis	Procarduelis_nipalensis	NA	FALSE
Eukaryota	Chordata	Aves	Passeriformes	Fringillidae	Propyrrhula	Propyrrhula_subhimachala	NA	FALSE
Eukaryota	Chordata	Aves	Passeriformes	Prunellidae	Prunella	Prunella_immaculata	NA	FALSE
Eukaryota	Chordata	Aves	Passeriformes	Prunellidae	Prunella	Prunella_strophiata	Prunella_strophiata	TRUE
Eukaryota	Chordata	Aves	Passeriformes	Eurylaimidae	Psarisomus	Psarisomus_dalhousiae	NA	FALSE
Eukaryota	Chordata	Aves	Passeriformes	Sylviidae	Psittiparus	Psittiparus_gularis	NA	FALSE
Eukaryota	Chordata	Aves	Passeriformes	Vireonidae	Pteruthius	Pteruthius_aenobarbus	NA	FALSE
Eukaryota	Chordata	Aves	Passeriformes	Vireonidae	Pteruthius	Pteruthius_flaviscapis	NA	FALSE
Eukaryota	Chordata	Aves	Passeriformes	Vireonidae	Pteruthius	Pteruthius_melanotis	NA	FALSE
Eukaryota	Chordata	Aves	Passeriformes	Vireonidae	Pteruthius	Pteruthius_rufiventer	Pteruthius_rufiventer	TRUE
Eukaryota	Chordata	Aves	Passeriformes	Vireonidae	Pteruthius	Pteruthius_xanthochlorus	NA	FALSE
Eukaryota	Chordata	Aves	Passeriformes	Pycnonotidae	Pycnonotus	Pycnonotus_aurigaster	NA	FALSE
Eukaryota	Chordata	Aves	Passeriformes	Pycnonotidae	Pycnonotus	Pycnonotus_flavescens	NA	FALSE
Eukaryota	Chordata	Aves	Passeriformes	Pycnonotidae	Pycnonotus	Pycnonotus_jocosus	Pycnonotus_jocosus	TRUE
Eukaryota	Chordata	Aves	Passeriformes	Pycnonotidae	Pycnonotus	Pycnonotus_melanicterus	Pycnonotus_melanicterus	TRUE
Eukaryota	Chordata	Aves	Passeriformes	Pycnonotidae	Pycnonotus	Pycnonotus_xanthorrhous	Pycnonotus_xanthorrhous	TRUE
Eukaryota	Chordata	Aves	Passeriformes	Fringillidae	Pyrrhula	Pyrrhula_erythaca	Pyrrhula_erythaca	TRUE
Eukaryota	Chordata	Aves	Passeriformes	Fringillidae	Pyrrhula	Pyrrhula_nipalensis	NA	FALSE
Eukaryota	Chordata	Aves	Passeriformes	Regulidae	Regulus	Regulus_regulus	Regulus_regulus	TRUE
Eukaryota	Chordata	Aves	Passeriformes	Muscicapidae	Rhinomyias	Rhinomyias_brunneatus	NA	FALSE
Eukaryota	Chordata	Aves	Passeriformes	Rhipiduridae	Rhipidura	Rhipidura_albicollis	Rhipidura_albicollis	TRUE
Eukaryota	Chordata	Aves	Passeriformes	Rhipiduridae	Rhipidura	Rhipidura_aureola	NA	FALSE
Eukaryota	Chordata	Aves	Passeriformes	Muscicapidae	Rhyacornis	Rhyacornis_fuliginosus	NA	FALSE
Eukaryota	Chordata	Aves	Passeriformes	Hirundinidae	Riparia	Riparia_paludicola	NA	FALSE
Eukaryota	Chordata	Aves	Passeriformes	Muscicapidae	Saxicola	Saxicola_caprata	NA	FALSE
Eukaryota	Chordata	Aves	Passeriformes	Muscicapidae	Saxicola	Saxicola_ferrea	NA	FALSE
Eukaryota	Chordata	Aves	Passeriformes	Muscicapidae	Saxicola	Saxicola_torquatus	Saxicola_torquatus	TRUE
Eukaryota	Chordata	Aves	Passeriformes	Phylloscopidae	Seicercus	Seicercus_castaniceps	NA	FALSE
Eukaryota	Chordata	Aves	Passeriformes	Phylloscopidae	Seicercus	Seicercus_poliogenys	NA	FALSE
Eukaryota	Chordata	Aves	Passeriformes	Phylloscopidae	Seicercus	Seicercus_tephrocephalus	NA	FALSE
Eukaryota	Chordata	Aves	Passeriformes	Sylviidae	Sinosuthora	Sinosuthora_brunnea	NA	FALSE
Eukaryota	Chordata	Aves	Passeriformes	Sylviidae	Sinosuthora	Sinosuthora_webbiana	Sinosuthora_webbiana	TRUE
Eukaryota	Chordata	Aves	Passeriformes	Sittidae	Sitta	Sitta_frontalis	NA	FALSE
Eukaryota	Chordata	Aves	Passeriformes	Sittidae	Sitta	Sitta_himalayensis	NA	FALSE
Eukaryota	Chordata	Aves	Passeriformes	Sittidae	Sitta	Sitta_magna	NA	FALSE
Eukaryota	Chordata	Aves	Passeriformes	Sittidae	Sitta	Sitta_nagaensis	NA	FALSE
Eukaryota	Chordata	Aves	Passeriformes	Sittidae	Sitta	Sitta_yunnanensis	NA	FALSE
Eukaryota	Chordata	Aves	Passeriformes	Timaliidae	Spelaeornis	Spelaeornis_troglodytoides	NA	FALSE
Eukaryota	Chordata	Aves	Passeriformes	Pycnonotidae	Spizixos	Spizixos_canifrons	NA	FALSE
Eukaryota	Chordata	Aves	Passeriformes	Pycnonotidae	Spizixos	Spizixos_semitorques	Spizixos_semitorques	TRUE
Eukaryota	Chordata	Aves	Passeriformes	Timaliidae	Stachyridopsis	Stachyridopsis_ruficeps	Stachyridopsis_ruficeps	TRUE
Eukaryota	Chordata	Aves	Passeriformes	Timaliidae	Stachyris	Stachyris_nigriceps	NA	FALSE
Eukaryota	Chordata	Aves	Passeriformes	Sturnidae	Sturnia	Sturnia_malabarica	NA	FALSE
Eukaryota	Chordata	Aves	Passeriformes	Sturnidae	Sturnus	Sturnus_sturninus	NA	FALSE
Eukaryota	Chordata	Aves	Passeriformes	Sylviidae	Suthora	Suthora_nipalensis	Suthora_nipalensis	TRUE
Eukaryota	Chordata	Aves	Passeriformes	Paridae	Sylviparus	Sylviparus_modestus	Sylviparus_modestus	TRUE
Eukaryota	Chordata	Aves	Passeriformes	Muscicapidae	Tarsiger	Tarsiger_chrysaeus	NA	FALSE
Eukaryota	Chordata	Aves	Passeriformes	Muscicapidae	Tarsiger	Tarsiger_cyanurus	NA	FALSE
Eukaryota	Chordata	Aves	Passeriformes	Muscicapidae	Tarsiger	Tarsiger_indicus	NA	FALSE
Eukaryota	Chordata	Aves	Passeriformes	Tephrodornithidae	Tephrodornis	Tephrodornis_virgatus	NA	FALSE
Eukaryota	Chordata	Aves	Passeriformes	Monarchidae	Terpsiphone	Terpsiphone_paradisi	Terpsiphone_paradisi	TRUE
Eukaryota	Chordata	Aves	Passeriformes	Cettiidae	Tesia	Tesia_castaneocoronata	NA	FALSE
Eukaryota	Chordata	Aves	Passeriformes	Cettiidae	Tesia	Tesia_cyaniventer	NA	FALSE
Eukaryota	Chordata	Aves	Passeriformes	Cettiidae	Tickellia	Tickellia_hodgsoni	NA	FALSE
Eukaryota	Chordata	Aves	Passeriformes	Leiothrichidae	Trochalopteron	Trochalopteron_affine	Trochalopteron_affine	TRUE
Eukaryota	Chordata	Aves	Passeriformes	Leiothrichidae	Trochalopteron	Trochalopteron_elliotii	Trochalopteron_elliotii	TRUE
Eukaryota	Chordata	Aves	Passeriformes	Leiothrichidae	Trochalopteron	Trochalopteron_erythrocephalum	Trochalopteron_erythrocephalum	TRUE
Eukaryota	Chordata	Aves	Passeriformes	Leiothrichidae	Trochalopteron	Trochalopteron_milnei	NA	FALSE
Eukaryota	Chordata	Aves	Passeriformes	Leiothrichidae	Trochalopteron	Trochalopteron_squamatum	Trochalopteron_squamatum	TRUE
Eukaryota	Chordata	Aves	Passeriformes	Leiothrichidae	Trochalopteron	Trochalopteron_subunicolor	Trochalopteron_subunicolor	TRUE
Eukaryota	Chordata	Aves	Passeriformes	Troglodytidae	Troglodytes	Troglodytes_troglodytes	NA	FALSE
Eukaryota	Chordata	Aves	Passeriformes	Turdidae	Turdus	Turdus_boulboul	NA	FALSE
Eukaryota	Chordata	Aves	Passeriformes	Turdidae	Turdus	Turdus_dissimilis	NA	FALSE
Eukaryota	Chordata	Aves	Passeriformes	Turdidae	Turdus	Turdus_mupinensis	NA	FALSE
Eukaryota	Chordata	Aves	Passeriformes	Turdidae	Turdus	Turdus_naumanni	Turdus_naumanni	TRUE
Eukaryota	Chordata	Aves	Passeriformes	Turdidae	Turdus	Turdus_obscurus	NA	FALSE
Eukaryota	Chordata	Aves	Passeriformes	Turdidae	Turdus	Turdus_pallidus	NA	FALSE
Eukaryota	Chordata	Aves	Passeriformes	Turdidae	Turdus	Turdus_rubrocanus	NA	FALSE
Eukaryota	Chordata	Aves	Passeriformes	Turdidae	Turdus	Turdus_ruficollis	Turdus_ruficollis	TRUE
Eukaryota	Chordata	Aves	Passeriformes	Corvidae	Urocissa	Urocissa_erythroryncha	Urocissa_erythroryncha	TRUE
Eukaryota	Chordata	Aves	Passeriformes	Corvidae	Urocissa	Urocissa_flavirostris	NA	FALSE
Eukaryota	Chordata	Aves	Passeriformes	Cettiidae	Urosphena	Urosphena_squameiceps	NA	FALSE
Eukaryota	Chordata	Aves	Passeriformes	Zosteropidae	Yuhina	Yuhina_castaniceps	Yuhina_castaniceps	TRUE
Eukaryota	Chordata	Aves	Passeriformes	Zosteropidae	Yuhina	Yuhina_diademata	Yuhina_diademata	TRUE
Eukaryota	Chordata	Aves	Passeriformes	Zosteropidae	Yuhina	Yuhina_flavicollis	Yuhina_flavicollis	TRUE
Eukaryota	Chordata	Aves	Passeriformes	Zosteropidae	Yuhina	Yuhina_gularis	NA	FALSE
Eukaryota	Chordata	Aves	Passeriformes	Zosteropidae	Yuhina	Yuhina_nigrimenta	Yuhina_nigrimenta	TRUE
Eukaryota	Chordata	Aves	Passeriformes	Zosteropidae	Yuhina	Yuhina_occipitalis	Yuhina_occipitalis	TRUE
Eukaryota	Chordata	Aves	Passeriformes	Turdidae	Zoothera	Zoothera_dauma	NA	FALSE
Eukaryota	Chordata	Aves	Passeriformes	Turdidae	Zoothera	Zoothera_dixoni	NA	FALSE
Eukaryota	Chordata	Aves	Passeriformes	Turdidae	Zoothera	Zoothera_mollissima	NA	FALSE
Eukaryota	Chordata	Aves	Passeriformes	Zosteropidae	Zosterops	Zosterops_erythropleurus	Zosterops_erythropleurus	TRUE
Eukaryota	Chordata	Aves	Passeriformes	Zosteropidae	Zosterops	Zosterops_japonicus	Zosterops_japonicus	TRUE
Eukaryota	Chordata	Aves	Passeriformes	Zosteropidae	Zosterops	Zosterops_palpebrosus	Zosterops_palpebrosus	TRUE
Eukaryota	Chordata	Aves	Pelecaniformes	Ardeidae	Ardea	Ardea_cinerea	Ardea_cinerea	TRUE
Eukaryota	Chordata	Aves	Pelecaniformes	Ardeidae	Ardea	Ardea_purpurea	Ardea_purpurea	TRUE
Eukaryota	Chordata	Aves	Pelecaniformes	Ardeidae	Ardeola	Ardeola_bacchus	Ardeola_bacchus	TRUE
Eukaryota	Chordata	Aves	Pelecaniformes	Ardeidae	Bubulcus	Bubulcus_ibis	Bubulcus_ibis	TRUE
Eukaryota	Chordata	Aves	Pelecaniformes	Ardeidae	Butorides	Butorides_striatus	NA	FALSE
Eukaryota	Chordata	Aves	Pelecaniformes	Ardeidae	Dupetor	Dupetor_flavicollis	Dupetor_flavicollis	TRUE
Eukaryota	Chordata	Aves	Pelecaniformes	Ardeidae	Egretta	Egretta_garzetta	Egretta_garzetta	TRUE
Eukaryota	Chordata	Aves	Pelecaniformes	Ardeidae	Gorsachius	Gorsachius_magnificus	Gorsachius_magnificus	TRUE
Eukaryota	Chordata	Aves	Pelecaniformes	Ardeidae	Ixobrychus	Ixobrychus_cinnamomeus	Ixobrychus_cinnamomeus	TRUE
Eukaryota	Chordata	Aves	Pelecaniformes	Ardeidae	Ixobrychus	Ixobrychus_eurhythmus	Ixobrychus_eurhythmus	TRUE
Eukaryota	Chordata	Aves	Pelecaniformes	Ardeidae	Ixobrychus	Ixobrychus_sinensis	Ixobrychus_sinensis	TRUE
Eukaryota	Chordata	Aves	Pelecaniformes	Ardeidae	Nycticorax	Nycticorax_nycticorax	Nycticorax_nycticorax	TRUE
Eukaryota	Chordata	Aves	Piciformes	Picidae	Blythipicus	Blythipicus_pyrrhotis	NA	FALSE
Eukaryota	Chordata	Aves	Piciformes	Picidae	Dendrocopos	Dendrocopos_atratus	NA	FALSE
Eukaryota	Chordata	Aves	Piciformes	Picidae	Dendrocopos	Dendrocopos_canicapillus	NA	FALSE
Eukaryota	Chordata	Aves	Piciformes	Picidae	Dendrocopos	Dendrocopos_cathpharius	NA	FALSE
Eukaryota	Chordata	Aves	Piciformes	Picidae	Dendrocopos	Dendrocopos_darjellensis	NA	FALSE
Eukaryota	Chordata	Aves	Piciformes	Picidae	Dendrocopos	Dendrocopos_major	Dendrocopos_major	TRUE
Eukaryota	Chordata	Aves	Piciformes	Picidae	Hypopicus	Hypopicus_hyperythrus	NA	FALSE
Eukaryota	Chordata	Aves	Piciformes	Picidae	Jynx	Jynx_torquilla	NA	FALSE
Eukaryota	Chordata	Aves	Piciformes	Ramphastidae	Megalaima	Megalaima_asiatica	NA	FALSE
Eukaryota	Chordata	Aves	Piciformes	Ramphastidae	Megalaima	Megalaima_franklinii	NA	FALSE
Eukaryota	Chordata	Aves	Piciformes	Ramphastidae	Megalaima	Megalaima_virens	NA	FALSE
Eukaryota	Chordata	Aves	Piciformes	Picidae	Picumnus	Picumnus_innominatus	NA	FALSE
Eukaryota	Chordata	Aves	Piciformes	Picidae	Picus	Picus_canus	NA	FALSE
Eukaryota	Chordata	Aves	Piciformes	Picidae	Picus	Picus_flavinucha	NA	FALSE
Eukaryota	Chordata	Aves	Podicipediformes	Podicipedidae	Tachybaptus	Tachybaptus_ruficollis	Tachybaptus_ruficollis	TRUE
Eukaryota	Chordata	Aves	Psittaciformes	Psittacidae	Psittacula	Psittacula_alexandri	NA	FALSE
Eukaryota	Chordata	Aves	Psittaciformes	Psittacidae	Psittacula	Psittacula_derbiana	NA	FALSE
Eukaryota	Chordata	Aves	Psittaciformes	Psittacidae	Psittacula	Psittacula_finschii	NA	FALSE
Eukaryota	Chordata	Aves	Strigiformes	Strigidae	Bubo	Bubo_bubo	Bubo_bubo	TRUE
Eukaryota	Chordata	Aves	Strigiformes	Strigidae	Glaucidium	Glaucidium_brodiei	NA	FALSE
Eukaryota	Chordata	Aves	Strigiformes	Strigidae	Glaucidium	Glaucidium_cuculoides	Glaucidium_cuculoides	TRUE
Eukaryota	Chordata	Aves	Strigiformes	Strigidae	Ketupa	Ketupa_zeylonensis	NA	FALSE
Eukaryota	Chordata	Aves	Strigiformes	Strigidae	Otus	Otus_bakkamoena	NA	FALSE
Eukaryota	Chordata	Aves	Strigiformes	Strigidae	Otus	Otus_spilocephalus	NA	FALSE
Eukaryota	Chordata	Aves	Strigiformes	Strigidae	Otus	Otus_sunia	NA	FALSE
Eukaryota	Chordata	Aves	Strigiformes	Strigidae	Strix	Strix_aluco	NA	FALSE
Eukaryota	Chordata	Aves	Strigiformes	Strigidae	Strix	Strix_leptogrammica	Strix_leptogrammica	TRUE
Eukaryota	Chordata	Aves	Strigiformes	Tytonidae	Tyto	Tyto_capensis	NA	FALSE
Eukaryota	Chordata	Aves	Suliformes	Phalacrocoracidae	Phalacrocorax	Phalacrocorax_carbo	Phalacrocorax_carbo	TRUE
Eukaryota	Chordata	Aves	Trogoniformes	Trogonidae	Harpactes	Harpactes_erythrocephalus	NA	FALSE
Eukaryota	Chordata	Mammalia	Artiodactyla	Bovidae	Bos	Bos_taurus	Bos_taurus	TRUE
Eukaryota	Chordata	Mammalia	Artiodactyla	Bovidae	Capra	Capra_hircus	Capra_hircus	TRUE
Eukaryota	Chordata	Mammalia	Artiodactyla	Bovidae	Capricornis	Capricornis_milneedwardsii	Capricornis_milneedwardsii	TRUE
Eukaryota	Chordata	Mammalia	Artiodactyla	Cervidae	Elaphodus	Elaphodus_cephalophus	Elaphodus_cephalophus	TRUE
Eukaryota	Chordata	Mammalia	Artiodactyla	Moschidae	Moschus	Moschus_berezovskii	Moschus_berezovskii	TRUE
Eukaryota	Chordata	Mammalia	Artiodactyla	Cervidae	Muntiacus	Muntiacus_muntjak	Muntiacus_muntjak	TRUE
Eukaryota	Chordata	Mammalia	Artiodactyla	Cervidae	Muntiacus	Muntiacus_reevesi	Muntiacus_reevesi	TRUE
Eukaryota	Chordata	Mammalia	Artiodactyla	Bovidae	Naemorhedus	Naemorhedus_griseus	Naemorhedus_griseus	TRUE
Eukaryota	Chordata	Mammalia	Artiodactyla	Bovidae	Ovis	Ovis_aries	Ovis_aries	TRUE
Eukaryota	Chordata	Mammalia	Artiodactyla	Cervidae	Rusa	Rusa_unicolor	Rusa_unicolor	TRUE
Eukaryota	Chordata	Mammalia	Artiodactyla	Suidae	Sus	Sus_scrofa	Sus_scrofa	TRUE
Eukaryota	Chordata	Mammalia	Carnivora	Mustelidae	Arctonyx	Arctonyx_collaris	Arctonyx_collaris	TRUE
Eukaryota	Chordata	Mammalia	Carnivora	Felidae	Catopuma	Catopuma_temminckii	Catopuma_temminckii	TRUE
Eukaryota	Chordata	Mammalia	Carnivora	Herpestidae	Herpestes	Herpestes_urva	NA	FALSE
Eukaryota	Chordata	Mammalia	Carnivora	Mustelidae	Lutra	Lutra_lutra	Lutra_lutra	TRUE
Eukaryota	Chordata	Mammalia	Carnivora	Mustelidae	Martes	Martes_flavigula	Martes_flavigula	TRUE
Eukaryota	Chordata	Mammalia	Carnivora	Mustelidae	Meles	Meles_leucurus	Meles_leucurus	TRUE
Eukaryota	Chordata	Mammalia	Carnivora	Mustelidae	Melogale	Melogale_moschata	Melogale_moschata	TRUE
Eukaryota	Chordata	Mammalia	Carnivora	Mustelidae	Mustela	Mustela_kathiah	Mustela_kathiah	TRUE
Eukaryota	Chordata	Mammalia	Carnivora	Mustelidae	Mustela	Mustela_sibirica	Mustela_sibirica	TRUE
Eukaryota	Chordata	Mammalia	Carnivora	Felidae	Neofelis	Neofelis_nebulosa	Neofelis_nebulosa	TRUE
Eukaryota	Chordata	Mammalia	Carnivora	Canidae	Nyctereutes	Nyctereutes_procyonoides	Nyctereutes_procyonoides	TRUE
Eukaryota	Chordata	Mammalia	Carnivora	Viverridae	Paguma	Paguma_larvata	Paguma_larvata	TRUE
Eukaryota	Chordata	Mammalia	Carnivora	Felidae	Prionailurus	Prionailurus_bengalensis	Prionailurus_bengalensis	TRUE
Eukaryota	Chordata	Mammalia	Carnivora	Viverridae	Prionodon	Prionodon_pardicolor	Prionodon_pardicolor	TRUE
Eukaryota	Chordata	Mammalia	Carnivora	Ursidae	Ursus	Ursus_thibetanus	Ursus_thibetanus	TRUE
Eukaryota	Chordata	Mammalia	Carnivora	Viverridae	Viverra	Viverra_zibetha	NA	FALSE
Eukaryota	Chordata	Mammalia	Carnivora	Viverridae	Viverricula	Viverricula_indica	Viverricula_indica	TRUE
Eukaryota	Chordata	Mammalia	Carnivora	Canidae	Vulpes	Vulpes_vulpes	Vulpes_vulpes	TRUE
Eukaryota	Chordata	Mammalia	Chiroptera	Hipposideridae	Aselliscus	Aselliscus_stoliczkanus	NA	FALSE
Eukaryota	Chordata	Mammalia	Chiroptera	Vespertilionidae	Eptesicus	Eptesicus_serotinus	Eptesicus_serotinus	TRUE
Eukaryota	Chordata	Mammalia	Chiroptera	Vespertilionidae	Harpiocephalus	Harpiocephalus_harpia	Harpiocephalus_harpia	TRUE
Eukaryota	Chordata	Mammalia	Chiroptera	Hipposideridae	Hipposideros	Hipposideros_armiger	Hipposideros_armiger	TRUE
Eukaryota	Chordata	Mammalia	Chiroptera	Hipposideridae	Hipposideros	Hipposideros_fulvus	Hipposideros_fulvus	TRUE
Eukaryota	Chordata	Mammalia	Chiroptera	Hipposideridae	Hipposideros	Hipposideros_pomona	NA	FALSE
Eukaryota	Chordata	Mammalia	Chiroptera	Vespertilionidae	Ia	Ia_io	Ia_io	TRUE
Eukaryota	Chordata	Mammalia	Chiroptera	Miniopteridae	Miniopterus	Miniopterus_pusillus	Miniopterus_pusillus	TRUE
Eukaryota	Chordata	Mammalia	Chiroptera	Miniopteridae	Miniopterus	Miniopterus_schreibersi	NA	FALSE
Eukaryota	Chordata	Mammalia	Chiroptera	Miniopteridae	Miniopterus	Miniopterus_schreibersii	Miniopterus_schreibersii	TRUE
Eukaryota	Chordata	Mammalia	Chiroptera	Vespertilionidae	Murina	Murina_aurata	Murina_aurata	TRUE
Eukaryota	Chordata	Mammalia	Chiroptera	Vespertilionidae	Murina	Murina_lorelieae	NA	FALSE
Eukaryota	Chordata	Mammalia	Chiroptera	Vespertilionidae	Myotis	Myotis_altarium	Myotis_altarium	TRUE
Eukaryota	Chordata	Mammalia	Chiroptera	Vespertilionidae	Myotis	Myotis_chinensis	NA	FALSE
Eukaryota	Chordata	Mammalia	Chiroptera	Vespertilionidae	Myotis	Myotis_muricola	Myotis_muricola	TRUE
Eukaryota	Chordata	Mammalia	Chiroptera	Vespertilionidae	Pipistrellus	Pipistrellus_abramus	Pipistrellus_abramus	TRUE
Eukaryota	Chordata	Mammalia	Chiroptera	Vespertilionidae	Pipistrellus	Pipistrellus_pipistrellus	Pipistrellus_pipistrellus	TRUE
Eukaryota	Chordata	Mammalia	Chiroptera	Rhinolophidae	Rhinolophus	Rhinolophus_affinis	Rhinolophus_affinis	TRUE
Eukaryota	Chordata	Mammalia	Chiroptera	Rhinolophidae	Rhinolophus	Rhinolophus_lepidus	NA	FALSE
Eukaryota	Chordata	Mammalia	Chiroptera	Rhinolophidae	Rhinolophus	Rhinolophus_pusillus	Rhinolophus_pusillus	TRUE
Eukaryota	Chordata	Mammalia	Chiroptera	Rhinolophidae	Rhinolophus	Rhinolophus_rouxii	NA	FALSE
Eukaryota	Chordata	Mammalia	Chiroptera	Rhinolophidae	Rhinolophus	Rhinolophus_sinicus	Rhinolophus_sinicus	TRUE
Eukaryota	Chordata	Mammalia	Chiroptera	Rhinolophidae	Rhinolophus	Rhinolophus_thomasi	Rhinolophus_thomasi	TRUE
Eukaryota	Chordata	Mammalia	Chiroptera	Pteropodidae	Rousettus	Rousettus_leschenaultii	Rousettus_leschenaultii	TRUE
Eukaryota	Chordata	Mammalia	Chiroptera	Vespertilionidae	Scotophilus	Scotophilus_heathii	Scotophilus_heathii	TRUE
Eukaryota	Chordata	Mammalia	Erinaceomorpha	Erinaceidae	Hylomys	Hylomys_suillus	Hylomys_suillus	TRUE
Eukaryota	Chordata	Mammalia	Erinaceomorpha	Erinaceidae	Neotetracus	Neotetracus_sinensis	NA	FALSE
Eukaryota	Chordata	Mammalia	Lagomorpha	Leporidae	Lepus	Lepus_comus	NA	FALSE
Eukaryota	Chordata	Mammalia	Pholidota	Manidae	Manis	Manis_pentadactyla	Manis_pentadactyla	TRUE
Eukaryota	Chordata	Mammalia	Primates	Cercopithecidae	Macaca	Macaca_arctoides	Macaca_arctoides	TRUE
Eukaryota	Chordata	Mammalia	Primates	Cercopithecidae	Macaca	Macaca_assamensis	Macaca_assamensis	TRUE
Eukaryota	Chordata	Mammalia	Primates	Cercopithecidae	Macaca	Macaca_mulatta	Macaca_mulatta	TRUE
Eukaryota	Chordata	Mammalia	Primates	Hylobatidae	Nomascus	Nomascus_concolor	Nomascus_concolor	TRUE
Eukaryota	Chordata	Mammalia	Primates	Cercopithecidae	Trachypithecus	Trachypithecus_phayrei	Trachypithecus_phayrei	TRUE
Eukaryota	Chordata	Mammalia	Rodentia	Muridae	Apodemus	Apodemus_chevrieri	Apodemus_chevrieri	TRUE
Eukaryota	Chordata	Mammalia	Rodentia	Muridae	Apodemus	Apodemus_draco	Apodemus_draco	TRUE
Eukaryota	Chordata	Mammalia	Rodentia	Hystricidae	Atherurus	Atherurus_macrourus	NA	FALSE
Eukaryota	Chordata	Mammalia	Rodentia	Muridae	Bandicota	Bandicota_indica	Bandicota_indica	TRUE
Eukaryota	Chordata	Mammalia	Rodentia	Muridae	Berylmys	Berylmys_bowersi	NA	FALSE
Eukaryota	Chordata	Mammalia	Rodentia	Sciuridae	Callosciurus	Callosciurus_erythraeus	Callosciurus_erythraeus	TRUE
Eukaryota	Chordata	Mammalia	Rodentia	Muridae	Chiropodomys	Chiropodomys_gliroides	NA	FALSE
Eukaryota	Chordata	Mammalia	Rodentia	Muridae	Chiropodomys	Chiropodomys_jingdongensis	NA	FALSE
Eukaryota	Chordata	Mammalia	Rodentia	Sciuridae	Dremomys	Dremomys_gularis	NA	FALSE
Eukaryota	Chordata	Mammalia	Rodentia	Sciuridae	Dremomys	Dremomys_pernyi	Dremomys_pernyi	TRUE
Eukaryota	Chordata	Mammalia	Rodentia	Sciuridae	Dremomys	Dremomys_rufigenis	Dremomys_rufigenis	TRUE
Eukaryota	Chordata	Mammalia	Rodentia	Cricetidae	Eothenomys	Eothenomys_cachinus	NA	FALSE
Eukaryota	Chordata	Mammalia	Rodentia	Cricetidae	Eothenomys	Eothenomys_eleusis	NA	FALSE
Eukaryota	Chordata	Mammalia	Rodentia	Cricetidae	Eothenomys	Eothenomys_miletus	Eothenomys_miletus	TRUE
Eukaryota	Chordata	Mammalia	Rodentia	Cricetidae	Eothenomys	Eothenomys_olitor	NA	FALSE
Eukaryota	Chordata	Mammalia	Rodentia	Sciuridae	Hylopetes	Hylopetes_alboniger	Hylopetes_alboniger	TRUE
Eukaryota	Chordata	Mammalia	Rodentia	Hystricidae	Hystrix	Hystrix_brachyurus	NA	FALSE
Eukaryota	Chordata	Mammalia	Rodentia	Muridae	Leopoldamys	Leopoldamys_edwardsi	Leopoldamys_edwardsi	TRUE
Eukaryota	Chordata	Mammalia	Rodentia	Muridae	Leopoldamys	Leopoldamys_neilli	NA	FALSE
Eukaryota	Chordata	Mammalia	Rodentia	Muridae	Micromys	Micromys_minutus	Micromys_minutus	TRUE
Eukaryota	Chordata	Mammalia	Rodentia	Muridae	Mus	Mus_musculus	Mus_musculus	TRUE
Eukaryota	Chordata	Mammalia	Rodentia	Muridae	Mus	Mus_pahari	NA	FALSE
Eukaryota	Chordata	Mammalia	Rodentia	Muridae	Niviventer	Niviventer_andersoni	NA	FALSE
Eukaryota	Chordata	Mammalia	Rodentia	Muridae	Niviventer	Niviventer_confucianus	Niviventer_confucianus	TRUE
Eukaryota	Chordata	Mammalia	Rodentia	Muridae	Niviventer	Niviventer_cremoriventer	Niviventer_cremoriventer	TRUE
Eukaryota	Chordata	Mammalia	Rodentia	Muridae	Niviventer	Niviventer_eha	NA	FALSE
Eukaryota	Chordata	Mammalia	Rodentia	Muridae	Niviventer	Niviventer_excelsior	Niviventer_excelsior	TRUE
Eukaryota	Chordata	Mammalia	Rodentia	Muridae	Niviventer	Niviventer_fulvescens	Niviventer_fulvescens	TRUE
Eukaryota	Chordata	Mammalia	Rodentia	Sciuridae	Petaurista	Petaurista_elegans	Petaurista_elegans	TRUE
Eukaryota	Chordata	Mammalia	Rodentia	Sciuridae	Petaurista	Petaurista_philippensis	Petaurista_philippensis	TRUE
Eukaryota	Chordata	Mammalia	Rodentia	Muridae	Rattus	Rattus_andamanensis	NA	FALSE
Eukaryota	Chordata	Mammalia	Rodentia	Muridae	Rattus	Rattus_brunneusculus	NA	FALSE
Eukaryota	Chordata	Mammalia	Rodentia	Muridae	Rattus	Rattus_nitidus	Rattus_nitidus	TRUE
Eukaryota	Chordata	Mammalia	Rodentia	Muridae	Rattus	Rattus_tanezumi	Rattus_tanezumi	TRUE
Eukaryota	Chordata	Mammalia	Rodentia	Sciuridae	Ratufa	Ratufa_bicolor	Ratufa_bicolor	TRUE
Eukaryota	Chordata	Mammalia	Rodentia	Spalacidae	Rhizomys	Rhizomys_sinensis	Rhizomys_sinensis	TRUE
Eukaryota	Chordata	Mammalia	Rodentia	Sciuridae	Sciurotamias	Sciurotamias_forresti	NA	FALSE
Eukaryota	Chordata	Mammalia	Rodentia	Sciuridae	Tamiops	Tamiops_mcclellandii	NA	FALSE
Eukaryota	Chordata	Mammalia	Rodentia	Sciuridae	Tamiops	Tamiops_swinhoei	Tamiops_swinhoei	TRUE
Eukaryota	Chordata	Mammalia	Rodentia	Platacanthomyidae	Typhlomys	Typhlomys_cinereus	NA	FALSE
Eukaryota	Chordata	Mammalia	Rodentia	Muridae	Vernaya	Vernaya_fulva	NA	FALSE
Eukaryota	Chordata	Mammalia	Scandentia	Tupaiidae	Tupaia	Tupaia_belangeri	Tupaia_belangeri	TRUE
Eukaryota	Chordata	Mammalia	Soricomorpha	Soricidae	Anourosorex	Anourosorex_squamipes	Anourosorex_squamipes	TRUE
Eukaryota	Chordata	Mammalia	Soricomorpha	Soricidae	Blarinella	Blarinella_griselda	Blarinella_griselda	TRUE
Eukaryota	Chordata	Mammalia	Soricomorpha	Soricidae	Blarinella	Blarinella_quadraticauda	Blarinella_quadraticauda	TRUE
Eukaryota	Chordata	Mammalia	Soricomorpha	Soricidae	Chimarrogale	Chimarrogale_himalayica	Chimarrogale_himalayica	TRUE
Eukaryota	Chordata	Mammalia	Soricomorpha	Soricidae	Chodsigoa	Chodsigoa_hoffmanni	NA	FALSE
Eukaryota	Chordata	Mammalia	Soricomorpha	Soricidae	Chodsigoa	Chodsigoa_parva	NA	FALSE
Eukaryota	Chordata	Mammalia	Soricomorpha	Soricidae	Chodsigoa	Chodsigoa_smithii	NA	FALSE
Eukaryota	Chordata	Mammalia	Soricomorpha	Soricidae	Crocidura	Crocidura_attenuata	Crocidura_attenuata	TRUE
Eukaryota	Chordata	Mammalia	Soricomorpha	Soricidae	Crocidura	Crocidura_fuliginosa	Crocidura_fuliginosa	TRUE
Eukaryota	Chordata	Mammalia	Soricomorpha	Soricidae	Crocidura	Crocidura_horsfieldii	Crocidura_horsfieldii	TRUE
Eukaryota	Chordata	Mammalia	Soricomorpha	Soricidae	Crocidura	Crocidura_indochinensis	NA	FALSE
Eukaryota	Chordata	Mammalia	Soricomorpha	Soricidae	Crocidura	Crocidura_rapax	NA	FALSE
Eukaryota	Chordata	Mammalia	Soricomorpha	Soricidae	Crocidura	Crocidura_wuchihensis	NA	FALSE
Eukaryota	Chordata	Mammalia	Soricomorpha	Soricidae	Episoriculus	Episoriculus_caudatus	Episoriculus_caudatus	TRUE
Eukaryota	Chordata	Mammalia	Soricomorpha	Soricidae	Episoriculus	Episoriculus_leucops	Episoriculus_leucops	TRUE
Eukaryota	Chordata	Mammalia	Soricomorpha	Soricidae	Episoriculus	Episoriculus_macrurus	Episoriculus_macrurus	TRUE
Eukaryota	Chordata	Mammalia	Soricomorpha	Soricidae	Nectogale	Nectogale_elegans	Nectogale_elegans	TRUE
Eukaryota	Chordata	Mammalia	Soricomorpha	Talpidae	Parascaptor	Parascaptor_leucura	NA	FALSE
Eukaryota	Chordata	Mammalia	Soricomorpha	Talpidae	Scaptonyx	Scaptonyx_fusicaudus	NA	FALSE
Eukaryota	Chordata	Mammalia	Soricomorpha	Soricidae	Sorex	Sorex_bedfordiae	Sorex_bedfordiae	TRUE
Eukaryota	Chordata	Mammalia	Soricomorpha	Soricidae	Sorex	Sorex_excelsus	Sorex_excelsus	TRUE
Eukaryota	Chordata	Mammalia	Soricomorpha	Talpidae	Uropsilus	Uropsilus_gracilis	Uropsilus_gracilis	TRUE
Eukaryota	Chordata	Reptilia	Squamata	Colubridae	Amphiesma	Amphiesma_modestum	NA	FALSE
Eukaryota	Chordata	Reptilia	Squamata	Colubridae	Archelaphe	Archelaphe_bella	NA	FALSE
Eukaryota	Chordata	Reptilia	Squamata	Elapidae	Bungarus	Bungarus_multicinctus	Bungarus_multicinctus	TRUE
Eukaryota	Chordata	Reptilia	Squamata	Agamidae	Calotes	Calotes_emma	NA	FALSE
Eukaryota	Chordata	Reptilia	Squamata	Colubridae	Coelognathus	Coelognathus_radiatus	NA	FALSE
Eukaryota	Chordata	Reptilia	Squamata	Colubridae	Cyclophiops	Cyclophiops_multicinctus	Cyclophiops_multicinctus	TRUE
Eukaryota	Chordata	Reptilia	Squamata	Colubridae	Dendrelaphis	Dendrelaphis_subocularis	Dendrelaphis_subocularis	TRUE
Eukaryota	Chordata	Reptilia	Squamata	Scincidae	Eutropis	Eutropis_multifasciata	NA	FALSE
Eukaryota	Chordata	Reptilia	Squamata	Colubridae	Gonyosoma	Gonyosoma_prasinum	NA	FALSE
Eukaryota	Chordata	Reptilia	Squamata	Colubridae	Hebius	Hebius_octolineatum	NA	FALSE
Eukaryota	Chordata	Reptilia	Squamata	Gekkonidae	Hemidactylus	Hemidactylus_bowringii	NA	FALSE
Eukaryota	Chordata	Reptilia	Squamata	Gekkonidae	Hemidactylus	Hemidactylus_garnotii	NA	FALSE
Eukaryota	Chordata	Reptilia	Squamata	Gekkonidae	Hemiphyllodactylus	Hemiphyllodactylus_yunnanensis	NA	FALSE
Eukaryota	Chordata	Reptilia	Squamata	Agamidae	Japalura	Japalura_yunnanensis	NA	FALSE
Eukaryota	Chordata	Reptilia	Squamata	Colubridae	Lycodon	Lycodon_septentrionalis	NA	FALSE
Eukaryota	Chordata	Reptilia	Squamata	Elapidae	Naja	Naja_naja	Naja_naja	TRUE
Eukaryota	Chordata	Reptilia	Squamata	Elapidae	Ophiophagus	Ophiophagus_hannah	Ophiophagus_hannah	TRUE
Eukaryota	Chordata	Reptilia	Squamata	Scincidae	Ophisaurus	Ophisaurus_gracilis	NA	FALSE
Eukaryota	Chordata	Reptilia	Squamata	Colubridae	Opisthotropis	Opisthotropis_praemaxillaris	NA	FALSE
Eukaryota	Chordata	Reptilia	Squamata	Colubridae	Orthriophis	Orthriophis_taeniurus	Orthriophis_taeniurus	TRUE
Eukaryota	Chordata	Reptilia	Squamata	Viperidae	Ovophis	Ovophis_monticola	Ovophis_monticola	TRUE
Eukaryota	Chordata	Reptilia	Squamata	Colubridae	Plagiopholis	Plagiopholis_blakewayi	NA	FALSE
Eukaryota	Chordata	Reptilia	Squamata	Agamidae	Pseudocalotes	Pseudocalotes_kakhienensis	NA	FALSE
Eukaryota	Chordata	Reptilia	Squamata	Colubridae	Pseudoxenodon	Pseudoxenodon_macrops	Pseudoxenodon_macrops	TRUE
Eukaryota	Chordata	Reptilia	Squamata	Colubridae	Ptyas	Ptyas_korros	Ptyas_korros	TRUE
Eukaryota	Chordata	Reptilia	Squamata	Colubridae	Ptyas	Ptyas_nigromarginata	Ptyas_nigromarginata	TRUE
Eukaryota	Chordata	Reptilia	Squamata	Pythonidae	Python	Python_bivittatus	Python_bivittatus	TRUE
Eukaryota	Chordata	Reptilia	Squamata	Colubridae	Rhabdophis	Rhabdophis_leonardi	NA	FALSE
Eukaryota	Chordata	Reptilia	Squamata	Colubridae	Rhabdophis	Rhabdophis_nuchalis	NA	FALSE
Eukaryota	Chordata	Reptilia	Squamata	Colubridae	Rhabdophis	Rhabdophis_ubminiatus	NA	FALSE
Eukaryota	Chordata	Reptilia	Squamata	Scincidae	Scincella	Scincella_modesta	NA	FALSE
Eukaryota	Chordata	Reptilia	Squamata	Colubridae	Sibynophis	Sibynophis_collaris	Sibynophis_collaris	TRUE
Eukaryota	Chordata	Reptilia	Squamata	Elapidae	Sinomicrurus	Sinomicrurus_macclellandi	NA	FALSE
Eukaryota	Chordata	Reptilia	Squamata	Scincidae	Sphenomorphus	Sphenomorphus_indicus	NA	FALSE
Eukaryota	Chordata	Reptilia	Squamata	Viperidae	Trimeresurus	Trimeresurus_jerdonii	NA	FALSE
Eukaryota	Chordata	Reptilia	Squamata	Viperidae	Trimeresurus	Trimeresurus_stejnegeri	Trimeresurus_stejnegeri	TRUE
Eukaryota	Chordata	Reptilia	Squamata	Typhlopidae	Typhlops	Typhlops_diardii	NA	FALSE
Eukaryota	Chordata	Reptilia	Squamata	Colubridae	Xenochrophis	Xenochrophis_piscator	NA	FALSE

## Sheet: AilaoSSU
root	phylum	class	order	family	genus	nameAilao	name12S	match
Eukaryota	Chordata	Amphibia	Anura	Bombinatoridae	Bombina	Bombina_maxima	Bombina_maxima	TRUE
Eukaryota	Chordata	Amphibia	Anura	Bufonidae	Bufo	Bufo_ailaoanus	NA	FALSE
Eukaryota	Chordata	Amphibia	Anura	Bufonidae	Bufo	Bufo_pageoti	Bufo_pageoti	TRUE
Eukaryota	Chordata	Amphibia	Anura	Bufonidae	Duttaphrynus	Duttaphrynus_melanostictus	Duttaphrynus_melanostictus	TRUE
Eukaryota	Chordata	Amphibia	Anura	Dicroglossidae	Fejervarya	Fejervarya_limnocharis	Fejervarya_limnocharis	TRUE
Eukaryota	Chordata	Amphibia	Anura	Dicroglossidae	Nanorana	Nanorana_maculosa	Nanorana_maculosa	TRUE
Eukaryota	Chordata	Amphibia	Anura	Dicroglossidae	Nanorana	Nanorana_unculuanus	Nanorana_unculuanus	TRUE
Eukaryota	Chordata	Amphibia	Anura	Dicroglossidae	Nanorana	Nanorana_yunnanensis	Nanorana_yunnanensis	TRUE
Eukaryota	Chordata	Amphibia	Anura	Hylidae	Hyla	Hyla_annectans	Hyla_annectans	TRUE
Eukaryota	Chordata	Amphibia	Anura	Megophryidae	Brachytarsophrys	Brachytarsophrys_carinensis	NA	FALSE
Eukaryota	Chordata	Amphibia	Anura	Megophryidae	Leptobrachium	Leptobrachium_ailaonicum	Leptobrachium_ailaonicum	TRUE
Eukaryota	Chordata	Amphibia	Anura	Megophryidae	Leptolalax	Leptolalax_oshanensis	Leptolalax_oshanensis	TRUE
Eukaryota	Chordata	Amphibia	Anura	Megophryidae	Leptolalax	Leptolalax_pelodytoides	Leptolalax_pelodytoides	TRUE
Eukaryota	Chordata	Amphibia	Anura	Megophryidae	Megophrys	Megophrys_minor	NA	FALSE
Eukaryota	Chordata	Amphibia	Anura	Megophryidae	Megophrys	Megophrys_omeimontis	NA	FALSE
Eukaryota	Chordata	Amphibia	Anura	Megophryidae	Oreolalax	Oreolalax_jingdongensis	Oreolalax_jingdongensis	TRUE
Eukaryota	Chordata	Amphibia	Anura	Microhylidae	Calluella	Calluella_yunnanensis	Calluella_yunnanensis	TRUE
Eukaryota	Chordata	Amphibia	Anura	Microhylidae	Microhyla	Microhyla_ornata	Microhyla_ornata	TRUE
Eukaryota	Chordata	Amphibia	Anura	Ranidae	Amolops	Amolops_mantzorum	Amolops_mantzorum	TRUE
Eukaryota	Chordata	Amphibia	Anura	Ranidae	Odorrana	Odorrana_andersonii	Odorrana_andersonii	TRUE
Eukaryota	Chordata	Amphibia	Anura	Ranidae	Rana	Rana_japonica	Rana_japonica	TRUE
Eukaryota	Chordata	Amphibia	Anura	Rhacophoridae	Polypedates	Polypedates_leucomystax	Polypedates_leucomystax	TRUE
Eukaryota	Chordata	Amphibia	Caudata	Salamandridae	Cynops	Cynops_cyanurus	Cynops_cyanurus	TRUE
Eukaryota	Chordata	Amphibia	Caudata	Salamandridae	Tylototriton	Tylototriton_verrucosus	Tylototriton_verrucosus	TRUE
Eukaryota	Chordata	Aves	Accipitriformes	Accipitridae	Accipiter	Accipiter_nisus	Accipiter_nisus	TRUE
Eukaryota	Chordata	Aves	Accipitriformes	Accipitridae	Accipiter	Accipiter_trivirgatus	NA	FALSE
Eukaryota	Chordata	Aves	Accipitriformes	Accipitridae	Accipiter	Accipiter_virgatus	Accipiter_virgatus	TRUE
Eukaryota	Chordata	Aves	Accipitriformes	Accipitridae	Butastur	Butastur_liventer	Butastur_liventer	TRUE
Eukaryota	Chordata	Aves	Accipitriformes	Accipitridae	Buteo	Buteo_buteo	Buteo_buteo	TRUE
Eukaryota	Chordata	Aves	Accipitriformes	Accipitridae	Circus	Circus_melanoleucos	Circus_melanoleucos	TRUE
Eukaryota	Chordata	Aves	Accipitriformes	Accipitridae	Gyps	Gyps_himalayensis	NA	FALSE
Eukaryota	Chordata	Aves	Accipitriformes	Accipitridae	Haliastur	Haliastur_indus	NA	FALSE
Eukaryota	Chordata	Aves	Accipitriformes	Accipitridae	Hieraaetus	Hieraaetus_kienerii	NA	FALSE
Eukaryota	Chordata	Aves	Accipitriformes	Accipitridae	Ictinaetus	Ictinaetus_malayensis	NA	FALSE
Eukaryota	Chordata	Aves	Accipitriformes	Accipitridae	Pernis	Pernis_ptilorhynchus	Pernis_ptilorhynchus	TRUE
Eukaryota	Chordata	Aves	Accipitriformes	Accipitridae	Spilornis	Spilornis_cheela	Spilornis_cheela	TRUE
Eukaryota	Chordata	Aves	Accipitriformes	Accipitridae	Spizaetus	Spizaetus_nipalensis	NA	FALSE
Eukaryota	Chordata	Aves	Anseriformes	Anatidae	Aix	Aix_galericulata	Aix_galericulata	TRUE
Eukaryota	Chordata	Aves	Anseriformes	Anatidae	Anas	Anas_clypeata	Anas_clypeata	TRUE
Eukaryota	Chordata	Aves	Anseriformes	Anatidae	Anas	Anas_crecca	Anas_crecca	TRUE
Eukaryota	Chordata	Aves	Anseriformes	Anatidae	Mergus	Mergus_merganser	Mergus_merganser	TRUE
Eukaryota	Chordata	Aves	Anseriformes	Anatidae	Tadorna	Tadorna_ferruginea	Tadorna_ferruginea	TRUE
Eukaryota	Chordata	Aves	Apodiformes	Apodidae	Apus	Apus_affinis	Apus_affinis	TRUE
Eukaryota	Chordata	Aves	Apodiformes	Apodidae	Apus	Apus_pacificus	Apus_pacificus	TRUE
Eukaryota	Chordata	Aves	Apodiformes	Apodidae	Hirundapus	Hirundapus_caudacutus	Hirundapus_caudacutus	TRUE
Eukaryota	Chordata	Aves	Bucerotiformes	Upupidae	Upupa	Upupa_epops	Upupa_epops	TRUE
Eukaryota	Chordata	Aves	Caprimulgiformes	Caprimulgidae	Caprimulgus	Caprimulgus_indicus	NA	FALSE
Eukaryota	Chordata	Aves	Caprimulgiformes	Caprimulgidae	Caprimulgus	Caprimulgus_macrurus	NA	FALSE
Eukaryota	Chordata	Aves	Charadriiformes	Charadriidae	Charadrius	Charadrius_dubius	NA	FALSE
Eukaryota	Chordata	Aves	Charadriiformes	Charadriidae	Charadrius	Charadrius_placidus	Charadrius_placidus	TRUE
Eukaryota	Chordata	Aves	Charadriiformes	Charadriidae	Pluvialis	Pluvialis_fulva	Pluvialis_fulva	TRUE
Eukaryota	Chordata	Aves	Charadriiformes	Charadriidae	Vanellus	Vanellus_cinereus	Vanellus_cinereus	TRUE
Eukaryota	Chordata	Aves	Charadriiformes	Charadriidae	Vanellus	Vanellus_duvaucelii	NA	FALSE
Eukaryota	Chordata	Aves	Charadriiformes	Charadriidae	Vanellus	Vanellus_vanellus	Vanellus_vanellus	TRUE
Eukaryota	Chordata	Aves	Charadriiformes	Laridae	Chroicocephalus	Chroicocephalus_brunnicephalus	Chroicocephalus_brunnicephalus	TRUE
Eukaryota	Chordata	Aves	Charadriiformes	Recurvirostridae	Himantopus	Himantopus_himantopus	Himantopus_himantopus	TRUE
Eukaryota	Chordata	Aves	Charadriiformes	Scolopacidae	Actitis	Actitis_hypoleucos	Actitis_hypoleucos	TRUE
Eukaryota	Chordata	Aves	Charadriiformes	Scolopacidae	Gallinago	Gallinago_gallinago	Gallinago_gallinago	TRUE
Eukaryota	Chordata	Aves	Charadriiformes	Scolopacidae	Gallinago	Gallinago_solitaria	NA	FALSE
Eukaryota	Chordata	Aves	Charadriiformes	Scolopacidae	Gallinago	Gallinago_stenura	Gallinago_stenura	TRUE
Eukaryota	Chordata	Aves	Charadriiformes	Scolopacidae	Scolopax	Scolopax_rusticola	Scolopax_rusticola	TRUE
Eukaryota	Chordata	Aves	Charadriiformes	Scolopacidae	Tringa	Tringa_glareola	Tringa_glareola	TRUE
Eukaryota	Chordata	Aves	Charadriiformes	Scolopacidae	Tringa	Tringa_ochropus	Tringa_ochropus	TRUE
Eukaryota	Chordata	Aves	Charadriiformes	Turnicidae	Turnix	Turnix_suscitator	NA	FALSE
Eukaryota	Chordata	Aves	Charadriiformes	Turnicidae	Turnix	Turnix_tanki	NA	FALSE
Eukaryota	Chordata	Aves	Ciconiiformes	Ciconiidae	Anastomus	Anastomus_oscitans	NA	FALSE
Eukaryota	Chordata	Aves	Columbiformes	Columbidae	Chalcophaps	Chalcophaps_indica	Chalcophaps_indica	TRUE
Eukaryota	Chordata	Aves	Columbiformes	Columbidae	Columba	Columba_hodgsonii	NA	FALSE
Eukaryota	Chordata	Aves	Columbiformes	Columbidae	Streptopelia	Streptopelia_chinensis	Streptopelia_chinensis	TRUE
Eukaryota	Chordata	Aves	Columbiformes	Columbidae	Streptopelia	Streptopelia_orientalis	Streptopelia_orientalis	TRUE
Eukaryota	Chordata	Aves	Columbiformes	Columbidae	Streptopelia	Streptopelia_tranquebarica	NA	FALSE
Eukaryota	Chordata	Aves	Columbiformes	Columbidae	Treron	Treron_apicauda	NA	FALSE
Eukaryota	Chordata	Aves	Columbiformes	Columbidae	Treron	Treron_curvirostra	NA	FALSE
Eukaryota	Chordata	Aves	Columbiformes	Columbidae	Treron	Treron_sphenurus	NA	FALSE
Eukaryota	Chordata	Aves	Coraciiformes	Alcedinidae	Alcedo	Alcedo_atthis	Alcedo_atthis	TRUE
Eukaryota	Chordata	Aves	Coraciiformes	Alcedinidae	Halcyon	Halcyon_pileata	Halcyon_pileata	TRUE
Eukaryota	Chordata	Aves	Coraciiformes	Alcedinidae	Halcyon	Halcyon_smyrnensis	Halcyon_smyrnensis	TRUE
Eukaryota	Chordata	Aves	Coraciiformes	Alcedinidae	Megaceryle	Megaceryle_lugubris	Megaceryle_lugubris	TRUE
Eukaryota	Chordata	Aves	Coraciiformes	Coraciidae	Coracias	Coracias_benghalensis	NA	FALSE
Eukaryota	Chordata	Aves	Coraciiformes	Coraciidae	Eurystomus	Eurystomus_orientalis	Eurystomus_orientalis	TRUE
Eukaryota	Chordata	Aves	Coraciiformes	Meropidae	Merops	Merops_orientalis	NA	FALSE
Eukaryota	Chordata	Aves	Coraciiformes	Meropidae	Merops	Merops_viridis	Merops_viridis	TRUE
Eukaryota	Chordata	Aves	Coraciiformes	Meropidae	Nyctyornis	Nyctyornis_athertoni	NA	FALSE
Eukaryota	Chordata	Aves	Cuculiformes	Cuculidae	Cacomantis	Cacomantis_merulinus	NA	FALSE
Eukaryota	Chordata	Aves	Cuculiformes	Cuculidae	Cacomantis	Cacomantis_sonneratii	NA	FALSE
Eukaryota	Chordata	Aves	Cuculiformes	Cuculidae	Centropus	Centropus_bengalensis	NA	FALSE
Eukaryota	Chordata	Aves	Cuculiformes	Cuculidae	Centropus	Centropus_sinensis	Centropus_sinensis	TRUE
Eukaryota	Chordata	Aves	Cuculiformes	Cuculidae	Chrysococcyx	Chrysococcyx_maculatus	NA	FALSE
Eukaryota	Chordata	Aves	Cuculiformes	Cuculidae	Clamator	Clamator_coromandus	NA	FALSE
Eukaryota	Chordata	Aves	Cuculiformes	Cuculidae	Cuculus	Cuculus_canorus	Cuculus_canorus	TRUE
Eukaryota	Chordata	Aves	Cuculiformes	Cuculidae	Cuculus	Cuculus_micropterus	Cuculus_micropterus	TRUE
Eukaryota	Chordata	Aves	Cuculiformes	Cuculidae	Cuculus	Cuculus_poliocephalus	Cuculus_poliocephalus	TRUE
Eukaryota	Chordata	Aves	Cuculiformes	Cuculidae	Cuculus	Cuculus_saturatus	NA	FALSE
Eukaryota	Chordata	Aves	Cuculiformes	Cuculidae	Eudynamys	Eudynamys_scolopacea	NA	FALSE
Eukaryota	Chordata	Aves	Cuculiformes	Cuculidae	Hierococcyx	Hierococcyx_fugax	NA	FALSE
Eukaryota	Chordata	Aves	Cuculiformes	Cuculidae	Hierococcyx	Hierococcyx_sparverioides	NA	FALSE
Eukaryota	Chordata	Aves	Cuculiformes	Cuculidae	Phaenicophaeus	Phaenicophaeus_tristis	NA	FALSE
Eukaryota	Chordata	Aves	Cuculiformes	Cuculidae	Surniculus	Surniculus_lugubris	NA	FALSE
Eukaryota	Chordata	Aves	Falconiformes	Falconidae	Falco	Falco_severus	NA	FALSE
Eukaryota	Chordata	Aves	Falconiformes	Falconidae	Falco	Falco_tinnunculus	Falco_tinnunculus	TRUE
Eukaryota	Chordata	Aves	Galliformes	Phasianidae	Arborophila	Arborophila_charltonii	NA	FALSE
Eukaryota	Chordata	Aves	Galliformes	Phasianidae	Arborophila	Arborophila_rufogularis	Arborophila_rufogularis	TRUE
Eukaryota	Chordata	Aves	Galliformes	Phasianidae	Arborophila	Arborophila_torqueola	NA	FALSE
Eukaryota	Chordata	Aves	Galliformes	Phasianidae	Bambusicola	Bambusicola_fytchii	Bambusicola_fytchii	TRUE
Eukaryota	Chordata	Aves	Galliformes	Phasianidae	Chrysolophus	Chrysolophus_amherstiae	Chrysolophus_amherstiae	TRUE
Eukaryota	Chordata	Aves	Galliformes	Phasianidae	Coturnix	Coturnix_chinensis	Coturnix_chinensis	TRUE
Eukaryota	Chordata	Aves	Galliformes	Phasianidae	Coturnix	Coturnix_coturnix	Coturnix_coturnix	TRUE
Eukaryota	Chordata	Aves	Galliformes	Phasianidae	Francolinus	Francolinus_pintadeanus	Francolinus_pintadeanus	TRUE
Eukaryota	Chordata	Aves	Galliformes	Phasianidae	Gallus	Gallus_gallus	Gallus_gallus	TRUE
Eukaryota	Chordata	Aves	Galliformes	Phasianidae	Lophura	Lophura_nycthemera	Lophura_nycthemera	TRUE
Eukaryota	Chordata	Aves	Galliformes	Phasianidae	Pavo	Pavo_muticus	Pavo_muticus	TRUE
Eukaryota	Chordata	Aves	Galliformes	Phasianidae	Phasianus	Phasianus_colchicus	Phasianus_colchicus	TRUE
Eukaryota	Chordata	Aves	Galliformes	Phasianidae	Syrmaticus	Syrmaticus_humiae	Syrmaticus_humiae	TRUE
Eukaryota	Chordata	Aves	Galliformes	Phasianidae	Tragopan	Tragopan_temminckii	Tragopan_temminckii	TRUE
Eukaryota	Chordata	Aves	Gruiformes	Rallidae	Amaurornis	Amaurornis_phoenicurus	Amaurornis_phoenicurus	TRUE
Eukaryota	Chordata	Aves	Gruiformes	Rallidae	Gallicrex	Gallicrex_cinerea	Gallicrex_cinerea	TRUE
Eukaryota	Chordata	Aves	Gruiformes	Rallidae	Gallinula	Gallinula_chloropus	Gallinula_chloropus	TRUE
Eukaryota	Chordata	Aves	Gruiformes	Rallidae	Gallirallus	Gallirallus_striatus	Gallirallus_striatus	TRUE
Eukaryota	Chordata	Aves	Gruiformes	Rallidae	Porzana	Porzana_bicolor	NA	FALSE
Eukaryota	Chordata	Aves	Gruiformes	Rallidae	Porzana	Porzana_fusca	NA	FALSE
Eukaryota	Chordata	Aves	Gruiformes	Rallidae	Porzana	Porzana_pusilla	Porzana_pusilla	TRUE
Eukaryota	Chordata	Aves	Gruiformes	Rallidae	Rallus	Rallus_aquaticus	Rallus_aquaticus	TRUE
Eukaryota	Chordata	Aves	Passeriformes	Acrocephalidae	Acrocephalus	Acrocephalus_concinens	NA	FALSE
Eukaryota	Chordata	Aves	Passeriformes	Acrocephalidae	Acrocephalus	Acrocephalus_scirpaceus	Acrocephalus_scirpaceus	TRUE
Eukaryota	Chordata	Aves	Passeriformes	Acrocephalidae	Iduna	Iduna_aedon	NA	FALSE
Eukaryota	Chordata	Aves	Passeriformes	Aegithalidae	Aegithalos	Aegithalos_bonvaloti	Aegithalos_bonvaloti	TRUE
Eukaryota	Chordata	Aves	Passeriformes	Aegithalidae	Aegithalos	Aegithalos_concinnus	Aegithalos_concinnus	TRUE
Eukaryota	Chordata	Aves	Passeriformes	Alaudidae	Alauda	Alauda_gulgula	NA	FALSE
Eukaryota	Chordata	Aves	Passeriformes	Campephagidae	Coracina	Coracina_macei	NA	FALSE
Eukaryota	Chordata	Aves	Passeriformes	Campephagidae	Coracina	Coracina_melaschistos	Coracina_melaschistos	TRUE
Eukaryota	Chordata	Aves	Passeriformes	Campephagidae	Pericrocotus	Pericrocotus_brevirostris	NA	FALSE
Eukaryota	Chordata	Aves	Passeriformes	Campephagidae	Pericrocotus	Pericrocotus_cantonensis	NA	FALSE
Eukaryota	Chordata	Aves	Passeriformes	Campephagidae	Pericrocotus	Pericrocotus_ethologus	NA	FALSE
Eukaryota	Chordata	Aves	Passeriformes	Campephagidae	Pericrocotus	Pericrocotus_flammeus	NA	FALSE
Eukaryota	Chordata	Aves	Passeriformes	Campephagidae	Pericrocotus	Pericrocotus_roseus	NA	FALSE
Eukaryota	Chordata	Aves	Passeriformes	Campephagidae	Pericrocotus	Pericrocotus_solaris	NA	FALSE
Eukaryota	Chordata	Aves	Passeriformes	Certhiidae	Certhia	Certhia_discolor	NA	FALSE
Eukaryota	Chordata	Aves	Passeriformes	Certhiidae	Certhia	Certhia_familiaris	NA	FALSE
Eukaryota	Chordata	Aves	Passeriformes	Certhiidae	Certhia	Certhia_himalayana	NA	FALSE
Eukaryota	Chordata	Aves	Passeriformes	Cettiidae	Abroscopus	Abroscopus_albogularis	NA	FALSE
Eukaryota	Chordata	Aves	Passeriformes	Cettiidae	Abroscopus	Abroscopus_schisticeps	NA	FALSE
Eukaryota	Chordata	Aves	Passeriformes	Cettiidae	Abroscopus	Abroscopus_superciliaris	NA	FALSE
Eukaryota	Chordata	Aves	Passeriformes	Cettiidae	Cettia	Cettia_acanthizoides	NA	FALSE
Eukaryota	Chordata	Aves	Passeriformes	Cettiidae	Cettia	Cettia_brunnifrons	NA	FALSE
Eukaryota	Chordata	Aves	Passeriformes	Cettiidae	Cettia	Cettia_diphone	NA	FALSE
Eukaryota	Chordata	Aves	Passeriformes	Cettiidae	Cettia	Cettia_flavolivacea	NA	FALSE
Eukaryota	Chordata	Aves	Passeriformes	Cettiidae	Cettia	Cettia_major	NA	FALSE
Eukaryota	Chordata	Aves	Passeriformes	Cettiidae	Cettia	Cettia_pallidipes	NA	FALSE
Eukaryota	Chordata	Aves	Passeriformes	Cettiidae	Horornis	Horornis_fortipes	Horornis_fortipes	TRUE
Eukaryota	Chordata	Aves	Passeriformes	Cettiidae	Tesia	Tesia_castaneocoronata	NA	FALSE
Eukaryota	Chordata	Aves	Passeriformes	Cettiidae	Tesia	Tesia_cyaniventer	NA	FALSE
Eukaryota	Chordata	Aves	Passeriformes	Cettiidae	Tickellia	Tickellia_hodgsoni	NA	FALSE
Eukaryota	Chordata	Aves	Passeriformes	Cettiidae	Urosphena	Urosphena_squameiceps	NA	FALSE
Eukaryota	Chordata	Aves	Passeriformes	Chloropseidae	Chloropsis	Chloropsis_hardwickii	NA	FALSE
Eukaryota	Chordata	Aves	Passeriformes	Cinclidae	Cinclus	Cinclus_pallasii	NA	FALSE
Eukaryota	Chordata	Aves	Passeriformes	Cisticolidae	Cisticola	Cisticola_juncidis	NA	FALSE
Eukaryota	Chordata	Aves	Passeriformes	Cisticolidae	Orthotomus	Orthotomus_cuculatus	NA	FALSE
Eukaryota	Chordata	Aves	Passeriformes	Cisticolidae	Orthotomus	Orthotomus_sutorius	NA	FALSE
Eukaryota	Chordata	Aves	Passeriformes	Cisticolidae	Prinia	Prinia_atrogularis	NA	FALSE
Eukaryota	Chordata	Aves	Passeriformes	Cisticolidae	Prinia	Prinia_criniger	NA	FALSE
Eukaryota	Chordata	Aves	Passeriformes	Cisticolidae	Prinia	Prinia_hodgsonii	NA	FALSE
Eukaryota	Chordata	Aves	Passeriformes	Cisticolidae	Prinia	Prinia_inornata	NA	FALSE
Eukaryota	Chordata	Aves	Passeriformes	Cisticolidae	Prinia	Prinia_polychroa	NA	FALSE
Eukaryota	Chordata	Aves	Passeriformes	Cisticolidae	Prinia	Prinia_rufescens	NA	FALSE
Eukaryota	Chordata	Aves	Passeriformes	Corvidae	Corvus	Corvus_corone	Corvus_corone	TRUE
Eukaryota	Chordata	Aves	Passeriformes	Corvidae	Corvus	Corvus_macrorhynchos	Corvus_macrorhynchos	TRUE
Eukaryota	Chordata	Aves	Passeriformes	Corvidae	Corvus	Corvus_splendens	Corvus_splendens	TRUE
Eukaryota	Chordata	Aves	Passeriformes	Corvidae	Dendrocitta	Dendrocitta_formosae	NA	FALSE
Eukaryota	Chordata	Aves	Passeriformes	Corvidae	Garrulus	Garrulus_glandarius	Garrulus_glandarius	TRUE
Eukaryota	Chordata	Aves	Passeriformes	Corvidae	Nucifraga	Nucifraga_caryocatactes	NA	FALSE
Eukaryota	Chordata	Aves	Passeriformes	Corvidae	Pica	Pica_pica	Pica_pica	TRUE
Eukaryota	Chordata	Aves	Passeriformes	Corvidae	Urocissa	Urocissa_erythroryncha	Urocissa_erythroryncha	TRUE
Eukaryota	Chordata	Aves	Passeriformes	Corvidae	Urocissa	Urocissa_flavirostris	NA	FALSE
Eukaryota	Chordata	Aves	Passeriformes	Dicaeidae	Dicaeum	Dicaeum_concolor	NA	FALSE
Eukaryota	Chordata	Aves	Passeriformes	Dicaeidae	Dicaeum	Dicaeum_ignipectus	NA	FALSE
Eukaryota	Chordata	Aves	Passeriformes	Dicaeidae	Dicaeum	Dicaeum_melanozanthum	NA	FALSE
Eukaryota	Chordata	Aves	Passeriformes	Dicruridae	Dicrurus	Dicrurus_aeneus	NA	FALSE
Eukaryota	Chordata	Aves	Passeriformes	Dicruridae	Dicrurus	Dicrurus_annectans	NA	FALSE
Eukaryota	Chordata	Aves	Passeriformes	Dicruridae	Dicrurus	Dicrurus_hottentottus	NA	FALSE
Eukaryota	Chordata	Aves	Passeriformes	Dicruridae	Dicrurus	Dicrurus_leucophaeus	NA	FALSE
Eukaryota	Chordata	Aves	Passeriformes	Dicruridae	Dicrurus	Dicrurus_macrocercus	NA	FALSE
Eukaryota	Chordata	Aves	Passeriformes	Emberizidae	Emberiza	Emberiza_aureola	NA	FALSE
Eukaryota	Chordata	Aves	Passeriformes	Emberizidae	Emberiza	Emberiza_elegans	NA	FALSE
Eukaryota	Chordata	Aves	Passeriformes	Emberizidae	Emberiza	Emberiza_fucata	Emberiza_fucata	TRUE
Eukaryota	Chordata	Aves	Passeriformes	Emberizidae	Emberiza	Emberiza_godlewskii	NA	FALSE
Eukaryota	Chordata	Aves	Passeriformes	Emberizidae	Emberiza	Emberiza_lathami	NA	FALSE
Eukaryota	Chordata	Aves	Passeriformes	Emberizidae	Emberiza	Emberiza_pusilla	Emberiza_pusilla	TRUE
Eukaryota	Chordata	Aves	Passeriformes	Emberizidae	Emberiza	Emberiza_rutila	Emberiza_rutila	TRUE
Eukaryota	Chordata	Aves	Passeriformes	Emberizidae	Emberiza	Emberiza_spodocephala	NA	FALSE
Eukaryota	Chordata	Aves	Passeriformes	Emberizidae	Emberiza	Emberiza_sulphurata	Emberiza_sulphurata	TRUE
Eukaryota	Chordata	Aves	Passeriformes	Emberizidae	Emberiza	Emberiza_tristrami	Emberiza_tristrami	TRUE
Eukaryota	Chordata	Aves	Passeriformes	Estrildidae	Lonchura	Lonchura_punctulata	Lonchura_punctulata	TRUE
Eukaryota	Chordata	Aves	Passeriformes	Estrildidae	Lonchura	Lonchura_striata	Lonchura_striata	TRUE
Eukaryota	Chordata	Aves	Passeriformes	Eurylaimidae	Psarisomus	Psarisomus_dalhousiae	NA	FALSE
Eukaryota	Chordata	Aves	Passeriformes	Fringillidae	Carduelis	Carduelis_thibetana	NA	FALSE
Eukaryota	Chordata	Aves	Passeriformes	Fringillidae	Carpodacus	Carpodacus_erythrinus	Carpodacus_erythrinus	TRUE
Eukaryota	Chordata	Aves	Passeriformes	Fringillidae	Carpodacus	Carpodacus_pulcherrimus	NA	FALSE
Eukaryota	Chordata	Aves	Passeriformes	Fringillidae	Carpodacus	Carpodacus_sipahi	NA	FALSE
Eukaryota	Chordata	Aves	Passeriformes	Fringillidae	Carpodacus	Carpodacus_vinaceus	NA	FALSE
Eukaryota	Chordata	Aves	Passeriformes	Fringillidae	Chloris	Chloris_ambigua	NA	FALSE
Eukaryota	Chordata	Aves	Passeriformes	Fringillidae	Fringilla	Fringilla_montifringilla	Fringilla_montifringilla	TRUE
Eukaryota	Chordata	Aves	Passeriformes	Fringillidae	Mycerobas	Mycerobas_melanozanthos	NA	FALSE
Eukaryota	Chordata	Aves	Passeriformes	Fringillidae	Procarduelis	Procarduelis_nipalensis	NA	FALSE
Eukaryota	Chordata	Aves	Passeriformes	Fringillidae	Propyrrhula	Propyrrhula_subhimachala	NA	FALSE
Eukaryota	Chordata	Aves	Passeriformes	Fringillidae	Pyrrhula	Pyrrhula_erythaca	NA	FALSE
Eukaryota	Chordata	Aves	Passeriformes	Fringillidae	Pyrrhula	Pyrrhula_nipalensis	NA	FALSE
Eukaryota	Chordata	Aves	Passeriformes	Hirundinidae	Delichon	Delichon_dasypus	NA	FALSE
Eukaryota	Chordata	Aves	Passeriformes	Hirundinidae	Delichon	Delichon_nipalensis	NA	FALSE
Eukaryota	Chordata	Aves	Passeriformes	Hirundinidae	Hirundo	Hirundo_daurica	NA	FALSE
Eukaryota	Chordata	Aves	Passeriformes	Hirundinidae	Hirundo	Hirundo_rustica	Hirundo_rustica	TRUE
Eukaryota	Chordata	Aves	Passeriformes	Hirundinidae	Riparia	Riparia_paludicola	NA	FALSE
Eukaryota	Chordata	Aves	Passeriformes	Irenidae	Irena	Irena_puella	NA	FALSE
Eukaryota	Chordata	Aves	Passeriformes	Laniidae	Lanius	Lanius_collurioides	NA	FALSE
Eukaryota	Chordata	Aves	Passeriformes	Laniidae	Lanius	Lanius_cristatus	Lanius_cristatus	TRUE
Eukaryota	Chordata	Aves	Passeriformes	Laniidae	Lanius	Lanius_schach	Lanius_schach	TRUE
Eukaryota	Chordata	Aves	Passeriformes	Laniidae	Lanius	Lanius_tephronotus	Lanius_tephronotus	TRUE
Eukaryota	Chordata	Aves	Passeriformes	Laniidae	Lanius	Lanius_tigrinus	NA	FALSE
Eukaryota	Chordata	Aves	Passeriformes	Leiothrichidae	Actinodura	Actinodura_egertoni	NA	FALSE
Eukaryota	Chordata	Aves	Passeriformes	Leiothrichidae	Actinodura	Actinodura_ramsayi	NA	FALSE
Eukaryota	Chordata	Aves	Passeriformes	Leiothrichidae	Actinodura	Actinodura_souliei	Actinodura_souliei	TRUE
Eukaryota	Chordata	Aves	Passeriformes	Leiothrichidae	Babax	Babax_lanceolatus	NA	FALSE
Eukaryota	Chordata	Aves	Passeriformes	Leiothrichidae	Garrulax	Garrulax_albogularis	Garrulax_albogularis	TRUE
Eukaryota	Chordata	Aves	Passeriformes	Leiothrichidae	Garrulax	Garrulax_caerulatus	NA	FALSE
Eukaryota	Chordata	Aves	Passeriformes	Leiothrichidae	Garrulax	Garrulax_canorus	Garrulax_canorus	TRUE
Eukaryota	Chordata	Aves	Passeriformes	Leiothrichidae	Garrulax	Garrulax_chinensis	NA	FALSE
Eukaryota	Chordata	Aves	Passeriformes	Leiothrichidae	Garrulax	Garrulax_cineraceus	NA	FALSE
Eukaryota	Chordata	Aves	Passeriformes	Leiothrichidae	Garrulax	Garrulax_leucolophus	Garrulax_leucolophus	TRUE
Eukaryota	Chordata	Aves	Passeriformes	Leiothrichidae	Garrulax	Garrulax_monileger	NA	FALSE
Eukaryota	Chordata	Aves	Passeriformes	Leiothrichidae	Garrulax	Garrulax_pectoralis	NA	FALSE
Eukaryota	Chordata	Aves	Passeriformes	Leiothrichidae	Garrulax	Garrulax_sannio	Garrulax_sannio	TRUE
Eukaryota	Chordata	Aves	Passeriformes	Leiothrichidae	Heterophasia	Heterophasia_melanoleuca	Heterophasia_melanoleuca	TRUE
Eukaryota	Chordata	Aves	Passeriformes	Leiothrichidae	Leiothrix	Leiothrix_argentauris	Leiothrix_argentauris	TRUE
Eukaryota	Chordata	Aves	Passeriformes	Leiothrichidae	Leiothrix	Leiothrix_lutea	Leiothrix_lutea	TRUE
Eukaryota	Chordata	Aves	Passeriformes	Leiothrichidae	Liocichla	Liocichla_phoenicea	Liocichla_phoenicea	TRUE
Eukaryota	Chordata	Aves	Passeriformes	Leiothrichidae	Minla	Minla_cyanouroptera	Minla_cyanouroptera	TRUE
Eukaryota	Chordata	Aves	Passeriformes	Leiothrichidae	Minla	Minla_ignotincta	Minla_ignotincta	TRUE
Eukaryota	Chordata	Aves	Passeriformes	Leiothrichidae	Minla	Minla_strigula	Minla_strigula	TRUE
Eukaryota	Chordata	Aves	Passeriformes	Leiothrichidae	Trochalopteron	Trochalopteron_affine	Trochalopteron_affine	TRUE
Eukaryota	Chordata	Aves	Passeriformes	Leiothrichidae	Trochalopteron	Trochalopteron_elliotii	Trochalopteron_elliotii	TRUE
Eukaryota	Chordata	Aves	Passeriformes	Leiothrichidae	Trochalopteron	Trochalopteron_erythrocephalum	Trochalopteron_erythrocephalum	TRUE
Eukaryota	Chordata	Aves	Passeriformes	Leiothrichidae	Trochalopteron	Trochalopteron_milnei	NA	FALSE
Eukaryota	Chordata	Aves	Passeriformes	Leiothrichidae	Trochalopteron	Trochalopteron_squamatum	Trochalopteron_squamatum	TRUE
Eukaryota	Chordata	Aves	Passeriformes	Leiothrichidae	Trochalopteron	Trochalopteron_subunicolor	Trochalopteron_subunicolor	TRUE
Eukaryota	Chordata	Aves	Passeriformes	Locustellidae	Locustella	Locustella_certhiola	NA	FALSE
Eukaryota	Chordata	Aves	Passeriformes	Locustellidae	Locustella	Locustella_lanceolata	NA	FALSE
Eukaryota	Chordata	Aves	Passeriformes	Locustellidae	Locustella	Locustella_luteoventris	NA	FALSE
Eukaryota	Chordata	Aves	Passeriformes	Locustellidae	Locustella	Locustella_mandelli	NA	FALSE
Eukaryota	Chordata	Aves	Passeriformes	Locustellidae	Locustella	Locustella_tacsanowskia	NA	FALSE
Eukaryota	Chordata	Aves	Passeriformes	Locustellidae	Locustella	Locustella_thoracica	NA	FALSE
Eukaryota	Chordata	Aves	Passeriformes	Locustellidae	Megalurus	Megalurus_palustris	NA	FALSE
Eukaryota	Chordata	Aves	Passeriformes	Monarchidae	Hypothymis	Hypothymis_azurea	NA	FALSE
Eukaryota	Chordata	Aves	Passeriformes	Monarchidae	Terpsiphone	Terpsiphone_paradisi	NA	FALSE
Eukaryota	Chordata	Aves	Passeriformes	Motacillidae	Anthus	Anthus_cervinus	NA	FALSE
Eukaryota	Chordata	Aves	Passeriformes	Motacillidae	Anthus	Anthus_hodgsoni	Anthus_hodgsoni	TRUE
Eukaryota	Chordata	Aves	Passeriformes	Motacillidae	Anthus	Anthus_roseatus	NA	FALSE
Eukaryota	Chordata	Aves	Passeriformes	Motacillidae	Anthus	Anthus_rufulus	NA	FALSE
Eukaryota	Chordata	Aves	Passeriformes	Motacillidae	Anthus	Anthus_sylvanus	NA	FALSE
Eukaryota	Chordata	Aves	Passeriformes	Motacillidae	Dendronanthus	Dendronanthus_indicus	NA	FALSE
Eukaryota	Chordata	Aves	Passeriformes	Motacillidae	Motacilla	Motacilla_alba	NA	FALSE
Eukaryota	Chordata	Aves	Passeriformes	Motacillidae	Motacilla	Motacilla_cinerea	Motacilla_cinerea	TRUE
Eukaryota	Chordata	Aves	Passeriformes	Motacillidae	Motacilla	Motacilla_flava	NA	FALSE
Eukaryota	Chordata	Aves	Passeriformes	Muscicapidae	Anthipes	Anthipes_monileger	NA	FALSE
Eukaryota	Chordata	Aves	Passeriformes	Muscicapidae	Brachypteryx	Brachypteryx_hyperythra	NA	FALSE
Eukaryota	Chordata	Aves	Passeriformes	Muscicapidae	Brachypteryx	Brachypteryx_leucophris	NA	FALSE
Eukaryota	Chordata	Aves	Passeriformes	Muscicapidae	Brachypteryx	Brachypteryx_montana	NA	FALSE
Eukaryota	Chordata	Aves	Passeriformes	Muscicapidae	Chaimarrornis	Chaimarrornis_leucocephalus	NA	FALSE
Eukaryota	Chordata	Aves	Passeriformes	Muscicapidae	Copsychus	Copsychus_malabaricus	NA	FALSE
Eukaryota	Chordata	Aves	Passeriformes	Muscicapidae	Copsychus	Copsychus_saularis	Copsychus_saularis	TRUE
Eukaryota	Chordata	Aves	Passeriformes	Muscicapidae	Cyanoptila	Cyanoptila_cyanomelana	Cyanoptila_cyanomelana	TRUE
Eukaryota	Chordata	Aves	Passeriformes	Muscicapidae	Cyornis	Cyornis_banyumas	NA	FALSE
Eukaryota	Chordata	Aves	Passeriformes	Muscicapidae	Cyornis	Cyornis_hodgsoni	NA	FALSE
Eukaryota	Chordata	Aves	Passeriformes	Muscicapidae	Cyornis	Cyornis_rubeculoides	NA	FALSE
Eukaryota	Chordata	Aves	Passeriformes	Muscicapidae	Cyornis	Cyornis_unicolor	NA	FALSE
Eukaryota	Chordata	Aves	Passeriformes	Muscicapidae	Enicurus	Enicurus_leschenaulti	NA	FALSE
Eukaryota	Chordata	Aves	Passeriformes	Muscicapidae	Enicurus	Enicurus_maculatus	NA	FALSE
Eukaryota	Chordata	Aves	Passeriformes	Muscicapidae	Enicurus	Enicurus_schistaceus	NA	FALSE
Eukaryota	Chordata	Aves	Passeriformes	Muscicapidae	Enicurus	Enicurus_scouleri	NA	FALSE
Eukaryota	Chordata	Aves	Passeriformes	Muscicapidae	Eumyias	Eumyias_thalassina	NA	FALSE
Eukaryota	Chordata	Aves	Passeriformes	Muscicapidae	Ficedula	Ficedula_hodgsonii	NA	FALSE
Eukaryota	Chordata	Aves	Passeriformes	Muscicapidae	Ficedula	Ficedula_hyperythra	NA	FALSE
Eukaryota	Chordata	Aves	Passeriformes	Muscicapidae	Ficedula	Ficedula_mugimaki	NA	FALSE
Eukaryota	Chordata	Aves	Passeriformes	Muscicapidae	Ficedula	Ficedula_narcissina	NA	FALSE
Eukaryota	Chordata	Aves	Passeriformes	Muscicapidae	Ficedula	Ficedula_parva	Ficedula_parva	TRUE
Eukaryota	Chordata	Aves	Passeriformes	Muscicapidae	Ficedula	Ficedula_sapphira	NA	FALSE
Eukaryota	Chordata	Aves	Passeriformes	Muscicapidae	Ficedula	Ficedula_strophiata	NA	FALSE
Eukaryota	Chordata	Aves	Passeriformes	Muscicapidae	Ficedula	Ficedula_tricolor	NA	FALSE
Eukaryota	Chordata	Aves	Passeriformes	Muscicapidae	Ficedula	Ficedula_westermanni	NA	FALSE
Eukaryota	Chordata	Aves	Passeriformes	Muscicapidae	Ficedula	Ficedula_zanthopygia	Ficedula_zanthopygia	TRUE
Eukaryota	Chordata	Aves	Passeriformes	Muscicapidae	Hodgsonius	Hodgsonius_phaenicuroides	NA	FALSE
Eukaryota	Chordata	Aves	Passeriformes	Muscicapidae	Luscinia	Luscinia_brunnea	NA	FALSE
Eukaryota	Chordata	Aves	Passeriformes	Muscicapidae	Luscinia	Luscinia_calliope	NA	FALSE
Eukaryota	Chordata	Aves	Passeriformes	Muscicapidae	Luscinia	Luscinia_cyane	NA	FALSE
Eukaryota	Chordata	Aves	Passeriformes	Muscicapidae	Luscinia	Luscinia_pectardens	NA	FALSE
Eukaryota	Chordata	Aves	Passeriformes	Muscicapidae	Luscinia	Luscinia_pectoralis	NA	FALSE
Eukaryota	Chordata	Aves	Passeriformes	Muscicapidae	Luscinia	Luscinia_sibilans	NA	FALSE
Eukaryota	Chordata	Aves	Passeriformes	Muscicapidae	Luscinia	Luscinia_svecica	NA	FALSE
Eukaryota	Chordata	Aves	Passeriformes	Muscicapidae	Monticola	Monticola_gularis	Monticola_gularis	TRUE
Eukaryota	Chordata	Aves	Passeriformes	Muscicapidae	Monticola	Monticola_rufiventris	NA	FALSE
Eukaryota	Chordata	Aves	Passeriformes	Muscicapidae	Monticola	Monticola_solitarius	NA	FALSE
Eukaryota	Chordata	Aves	Passeriformes	Muscicapidae	Muscicapa	Muscicapa_dauurica	NA	FALSE
Eukaryota	Chordata	Aves	Passeriformes	Muscicapidae	Muscicapa	Muscicapa_ferruginea	NA	FALSE
Eukaryota	Chordata	Aves	Passeriformes	Muscicapidae	Muscicapa	Muscicapa_muttui	NA	FALSE
Eukaryota	Chordata	Aves	Passeriformes	Muscicapidae	Muscicapa	Muscicapa_sibirica	NA	FALSE
Eukaryota	Chordata	Aves	Passeriformes	Muscicapidae	Myiomela	Myiomela_leucura	NA	FALSE
Eukaryota	Chordata	Aves	Passeriformes	Muscicapidae	Myophonus	Myophonus_caeruleus	NA	FALSE
Eukaryota	Chordata	Aves	Passeriformes	Muscicapidae	Niltava	Niltava_davidi	NA	FALSE
Eukaryota	Chordata	Aves	Passeriformes	Muscicapidae	Niltava	Niltava_grandis	NA	FALSE
Eukaryota	Chordata	Aves	Passeriformes	Muscicapidae	Niltava	Niltava_macgrigoriae	NA	FALSE
Eukaryota	Chordata	Aves	Passeriformes	Muscicapidae	Niltava	Niltava_sundara	NA	FALSE
Eukaryota	Chordata	Aves	Passeriformes	Muscicapidae	Niltava	Niltava_vivida	NA	FALSE
Eukaryota	Chordata	Aves	Passeriformes	Muscicapidae	Phoenicurus	Phoenicurus_auroreus	Phoenicurus_auroreus	TRUE
Eukaryota	Chordata	Aves	Passeriformes	Muscicapidae	Phoenicurus	Phoenicurus_frontalis	NA	FALSE
Eukaryota	Chordata	Aves	Passeriformes	Muscicapidae	Phoenicurus	Phoenicurus_hodgsoni	NA	FALSE
Eukaryota	Chordata	Aves	Passeriformes	Muscicapidae	Phoenicurus	Phoenicurus_ochruros	NA	FALSE
Eukaryota	Chordata	Aves	Passeriformes	Muscicapidae	Rhinomyias	Rhinomyias_brunneatus	NA	FALSE
Eukaryota	Chordata	Aves	Passeriformes	Muscicapidae	Rhyacornis	Rhyacornis_fuliginosus	NA	FALSE
Eukaryota	Chordata	Aves	Passeriformes	Muscicapidae	Saxicola	Saxicola_caprata	NA	FALSE
Eukaryota	Chordata	Aves	Passeriformes	Muscicapidae	Saxicola	Saxicola_ferrea	NA	FALSE
Eukaryota	Chordata	Aves	Passeriformes	Muscicapidae	Saxicola	Saxicola_torquatus	NA	FALSE
Eukaryota	Chordata	Aves	Passeriformes	Muscicapidae	Tarsiger	Tarsiger_chrysaeus	NA	FALSE
Eukaryota	Chordata	Aves	Passeriformes	Muscicapidae	Tarsiger	Tarsiger_cyanurus	NA	FALSE
Eukaryota	Chordata	Aves	Passeriformes	Muscicapidae	Tarsiger	Tarsiger_indicus	NA	FALSE
Eukaryota	Chordata	Aves	Passeriformes	Nectariniidae	Aethopyga	Aethopyga_gouldiae	Aethopyga_gouldiae	TRUE
Eukaryota	Chordata	Aves	Passeriformes	Nectariniidae	Aethopyga	Aethopyga_ignicauda	NA	FALSE
Eukaryota	Chordata	Aves	Passeriformes	Nectariniidae	Aethopyga	Aethopyga_nipalensis	NA	FALSE
Eukaryota	Chordata	Aves	Passeriformes	Nectariniidae	Aethopyga	Aethopyga_saturata	NA	FALSE
Eukaryota	Chordata	Aves	Passeriformes	Nectariniidae	Aethopyga	Aethopyga_siparaja	NA	FALSE
Eukaryota	Chordata	Aves	Passeriformes	Nectariniidae	Arachnothera	Arachnothera_magna	NA	FALSE
Eukaryota	Chordata	Aves	Passeriformes	Oriolidae	Oriolus	Oriolus_chinensis	Oriolus_chinensis	TRUE
Eukaryota	Chordata	Aves	Passeriformes	Oriolidae	Oriolus	Oriolus_traillii	NA	FALSE
Eukaryota	Chordata	Aves	Passeriformes	Paridae	Parus	Parus_dichrous	NA	FALSE
Eukaryota	Chordata	Aves	Passeriformes	Paridae	Parus	Parus_major	Parus_major	TRUE
Eukaryota	Chordata	Aves	Passeriformes	Paridae	Parus	Parus_monticolus	Parus_monticolus	TRUE
Eukaryota	Chordata	Aves	Passeriformes	Paridae	Parus	Parus_spilonotus	NA	FALSE
Eukaryota	Chordata	Aves	Passeriformes	Paridae	Parus	Parus_venustulus	NA	FALSE
Eukaryota	Chordata	Aves	Passeriformes	Paridae	Sylviparus	Sylviparus_modestus	NA	FALSE
Eukaryota	Chordata	Aves	Passeriformes	Passeridae	Passer	Passer_montanus	Passer_montanus	TRUE
Eukaryota	Chordata	Aves	Passeriformes	Passeridae	Passer	Passer_rutilans	NA	FALSE
Eukaryota	Chordata	Aves	Passeriformes	Pellorneidae	Alcippe	Alcippe_castaneceps	Alcippe_castaneceps	TRUE
Eukaryota	Chordata	Aves	Passeriformes	Pellorneidae	Alcippe	Alcippe_dubia	NA	FALSE
Eukaryota	Chordata	Aves	Passeriformes	Pellorneidae	Alcippe	Alcippe_morrisonia	Alcippe_morrisonia	TRUE
Eukaryota	Chordata	Aves	Passeriformes	Pellorneidae	Alcippe	Alcippe_poioicephala	Alcippe_poioicephala	TRUE
Eukaryota	Chordata	Aves	Passeriformes	Pellorneidae	Alcippe	Alcippe_ruficapilla	NA	FALSE
Eukaryota	Chordata	Aves	Passeriformes	Pellorneidae	Napothera	Napothera_brevicaudata	NA	FALSE
Eukaryota	Chordata	Aves	Passeriformes	Pellorneidae	Napothera	Napothera_crispifrons	NA	FALSE
Eukaryota	Chordata	Aves	Passeriformes	Pellorneidae	Pellorneum	Pellorneum_albiventre	NA	FALSE
Eukaryota	Chordata	Aves	Passeriformes	Pellorneidae	Pellorneum	Pellorneum_ruficeps	Pellorneum_ruficeps	TRUE
Eukaryota	Chordata	Aves	Passeriformes	Phylloscopidae	Phylloscopus	Phylloscopus_affinis	Phylloscopus_affinis	TRUE
Eukaryota	Chordata	Aves	Passeriformes	Phylloscopidae	Phylloscopus	Phylloscopus_armandii	Phylloscopus_armandii	TRUE
Eukaryota	Chordata	Aves	Passeriformes	Phylloscopidae	Phylloscopus	Phylloscopus_coronatus	Phylloscopus_coronatus	TRUE
Eukaryota	Chordata	Aves	Passeriformes	Phylloscopidae	Phylloscopus	Phylloscopus_davisoni	Phylloscopus_davisoni	TRUE
Eukaryota	Chordata	Aves	Passeriformes	Phylloscopidae	Phylloscopus	Phylloscopus_fuscatus	Phylloscopus_fuscatus	TRUE
Eukaryota	Chordata	Aves	Passeriformes	Phylloscopidae	Phylloscopus	Phylloscopus_inornatus	NA	FALSE
Eukaryota	Chordata	Aves	Passeriformes	Phylloscopidae	Phylloscopus	Phylloscopus_maculipennis	NA	FALSE
Eukaryota	Chordata	Aves	Passeriformes	Phylloscopidae	Phylloscopus	Phylloscopus_magnirostris	Phylloscopus_magnirostris	TRUE
Eukaryota	Chordata	Aves	Passeriformes	Phylloscopidae	Phylloscopus	Phylloscopus_proregulus	NA	FALSE
Eukaryota	Chordata	Aves	Passeriformes	Phylloscopidae	Phylloscopus	Phylloscopus_pulcher	Phylloscopus_pulcher	TRUE
Eukaryota	Chordata	Aves	Passeriformes	Phylloscopidae	Phylloscopus	Phylloscopus_reguloides	Phylloscopus_reguloides	TRUE
Eukaryota	Chordata	Aves	Passeriformes	Phylloscopidae	Phylloscopus	Phylloscopus_schwarzi	NA	FALSE
Eukaryota	Chordata	Aves	Passeriformes	Phylloscopidae	Phylloscopus	Phylloscopus_subaffinis	Phylloscopus_subaffinis	TRUE
Eukaryota	Chordata	Aves	Passeriformes	Phylloscopidae	Phylloscopus	Phylloscopus_trochiloides	Phylloscopus_trochiloides	TRUE
Eukaryota	Chordata	Aves	Passeriformes	Phylloscopidae	Seicercus	Seicercus_castaniceps	Seicercus_castaniceps	TRUE
Eukaryota	Chordata	Aves	Passeriformes	Phylloscopidae	Seicercus	Seicercus_poliogenys	Seicercus_poliogenys	TRUE
Eukaryota	Chordata	Aves	Passeriformes	Phylloscopidae	Seicercus	Seicercus_tephrocephalus	Seicercus_tephrocephalus	TRUE
Eukaryota	Chordata	Aves	Passeriformes	Pittidae	Pitta	Pitta_nympha	Pitta_nympha	TRUE
Eukaryota	Chordata	Aves	Passeriformes	Pittidae	Pitta	Pitta_sordida	NA	FALSE
Eukaryota	Chordata	Aves	Passeriformes	Pnoepygidae	Pnoepyga	Pnoepyga_pusilla	NA	FALSE
Eukaryota	Chordata	Aves	Passeriformes	Prunellidae	Prunella	Prunella_immaculata	NA	FALSE
Eukaryota	Chordata	Aves	Passeriformes	Prunellidae	Prunella	Prunella_strophiata	Prunella_strophiata	TRUE
Eukaryota	Chordata	Aves	Passeriformes	Pycnonotidae	Alophoixus	Alophoixus_pallidus	Alophoixus_pallidus	TRUE
Eukaryota	Chordata	Aves	Passeriformes	Pycnonotidae	Hemixos	Hemixos_castanonotus	NA	FALSE
Eukaryota	Chordata	Aves	Passeriformes	Pycnonotidae	Hemixos	Hemixos_flavala	NA	FALSE
Eukaryota	Chordata	Aves	Passeriformes	Pycnonotidae	Hypsipetes	Hypsipetes_leucocephalus	Hypsipetes_leucocephalus	TRUE
Eukaryota	Chordata	Aves	Passeriformes	Pycnonotidae	Ixos	Ixos_mcclellandii	Ixos_mcclellandii	TRUE
Eukaryota	Chordata	Aves	Passeriformes	Pycnonotidae	Pycnonotus	Pycnonotus_aurigaster	NA	FALSE
Eukaryota	Chordata	Aves	Passeriformes	Pycnonotidae	Pycnonotus	Pycnonotus_flavescens	NA	FALSE
Eukaryota	Chordata	Aves	Passeriformes	Pycnonotidae	Pycnonotus	Pycnonotus_jocosus	Pycnonotus_jocosus	TRUE
Eukaryota	Chordata	Aves	Passeriformes	Pycnonotidae	Pycnonotus	Pycnonotus_melanicterus	NA	FALSE
Eukaryota	Chordata	Aves	Passeriformes	Pycnonotidae	Pycnonotus	Pycnonotus_xanthorrhous	Pycnonotus_xanthorrhous	TRUE
Eukaryota	Chordata	Aves	Passeriformes	Pycnonotidae	Spizixos	Spizixos_canifrons	NA	FALSE
Eukaryota	Chordata	Aves	Passeriformes	Pycnonotidae	Spizixos	Spizixos_semitorques	Spizixos_semitorques	TRUE
Eukaryota	Chordata	Aves	Passeriformes	Regulidae	Regulus	Regulus_regulus	Regulus_regulus	TRUE
Eukaryota	Chordata	Aves	Passeriformes	Remizidae	Cephalopyrus	Cephalopyrus_flammiceps	NA	FALSE
Eukaryota	Chordata	Aves	Passeriformes	Rhipiduridae	Rhipidura	Rhipidura_albicollis	NA	FALSE
Eukaryota	Chordata	Aves	Passeriformes	Rhipiduridae	Rhipidura	Rhipidura_aureola	NA	FALSE
Eukaryota	Chordata	Aves	Passeriformes	Sittidae	Sitta	Sitta_frontalis	NA	FALSE
Eukaryota	Chordata	Aves	Passeriformes	Sittidae	Sitta	Sitta_himalayensis	NA	FALSE
Eukaryota	Chordata	Aves	Passeriformes	Sittidae	Sitta	Sitta_magna	NA	FALSE
Eukaryota	Chordata	Aves	Passeriformes	Sittidae	Sitta	Sitta_nagaensis	NA	FALSE
Eukaryota	Chordata	Aves	Passeriformes	Sittidae	Sitta	Sitta_yunnanensis	NA	FALSE
Eukaryota	Chordata	Aves	Passeriformes	Stenostiridae	Chelidorhynx	Chelidorhynx_hypoxantha	NA	FALSE
Eukaryota	Chordata	Aves	Passeriformes	Stenostiridae	Culicicapa	Culicicapa_ceylonensis	NA	FALSE
Eukaryota	Chordata	Aves	Passeriformes	Sturnidae	Sturnia	Sturnia_malabarica	NA	FALSE
Eukaryota	Chordata	Aves	Passeriformes	Sturnidae	Sturnus	Sturnus_sturninus	NA	FALSE
Eukaryota	Chordata	Aves	Passeriformes	Sylviidae	Cholornis	Cholornis_unicolor	NA	FALSE
Eukaryota	Chordata	Aves	Passeriformes	Sylviidae	Chrysomma	Chrysomma_sinense	Chrysomma_sinense	TRUE
Eukaryota	Chordata	Aves	Passeriformes	Sylviidae	Fulvetta	Fulvetta_cinereiceps	NA	FALSE
Eukaryota	Chordata	Aves	Passeriformes	Sylviidae	Fulvetta	Fulvetta_vinipectus	NA	FALSE
Eukaryota	Chordata	Aves	Passeriformes	Sylviidae	Lioparus	Lioparus_chrysotis	NA	FALSE
Eukaryota	Chordata	Aves	Passeriformes	Sylviidae	Paradoxornis	Paradoxornis_guttaticollis	Paradoxornis_guttaticollis	TRUE
Eukaryota	Chordata	Aves	Passeriformes	Sylviidae	Psittiparus	Psittiparus_gularis	Psittiparus_gularis	TRUE
Eukaryota	Chordata	Aves	Passeriformes	Sylviidae	Sinosuthora	Sinosuthora_brunnea	NA	FALSE
Eukaryota	Chordata	Aves	Passeriformes	Sylviidae	Sinosuthora	Sinosuthora_webbiana	Sinosuthora_webbiana	TRUE
Eukaryota	Chordata	Aves	Passeriformes	Sylviidae	Suthora	Suthora_nipalensis	Suthora_nipalensis	TRUE
Eukaryota	Chordata	Aves	Passeriformes	Tephrodornithidae	Hemipus	Hemipus_picatus	NA	FALSE
Eukaryota	Chordata	Aves	Passeriformes	Tephrodornithidae	Tephrodornis	Tephrodornis_virgatus	NA	FALSE
Eukaryota	Chordata	Aves	Passeriformes	Timaliidae	Macronus	Macronus_gularis	NA	FALSE
Eukaryota	Chordata	Aves	Passeriformes	Timaliidae	Pomatorhinus	Pomatorhinus_erythrocnemis	NA	FALSE
Eukaryota	Chordata	Aves	Passeriformes	Timaliidae	Pomatorhinus	Pomatorhinus_ferruginosus	NA	FALSE
Eukaryota	Chordata	Aves	Passeriformes	Timaliidae	Pomatorhinus	Pomatorhinus_ruficollis	Pomatorhinus_ruficollis	TRUE
Eukaryota	Chordata	Aves	Passeriformes	Timaliidae	Pomatorhinus	Pomatorhinus_superciliaris	Pomatorhinus_superciliaris	TRUE
Eukaryota	Chordata	Aves	Passeriformes	Timaliidae	Spelaeornis	Spelaeornis_troglodytoides	NA	FALSE
Eukaryota	Chordata	Aves	Passeriformes	Timaliidae	Stachyridopsis	Stachyridopsis_ruficeps	Stachyridopsis_ruficeps	TRUE
Eukaryota	Chordata	Aves	Passeriformes	Timaliidae	Stachyris	Stachyris_nigriceps	Stachyris_nigriceps	TRUE
Eukaryota	Chordata	Aves	Passeriformes	Troglodytidae	Troglodytes	Troglodytes_troglodytes	NA	FALSE
Eukaryota	Chordata	Aves	Passeriformes	Turdidae	Cochoa	Cochoa_purpurea	NA	FALSE
Eukaryota	Chordata	Aves	Passeriformes	Turdidae	Geokichla	Geokichla_citrina	Geokichla_citrina	TRUE
Eukaryota	Chordata	Aves	Passeriformes	Turdidae	Geokichla	Geokichla_sibirica	Geokichla_sibirica	TRUE
Eukaryota	Chordata	Aves	Passeriformes	Turdidae	Turdus	Turdus_boulboul	Turdus_boulboul	TRUE
Eukaryota	Chordata	Aves	Passeriformes	Turdidae	Turdus	Turdus_dissimilis	Turdus_dissimilis	TRUE
Eukaryota	Chordata	Aves	Passeriformes	Turdidae	Turdus	Turdus_mupinensis	Turdus_mupinensis	TRUE
Eukaryota	Chordata	Aves	Passeriformes	Turdidae	Turdus	Turdus_naumanni	Turdus_naumanni	TRUE
Eukaryota	Chordata	Aves	Passeriformes	Turdidae	Turdus	Turdus_obscurus	Turdus_obscurus	TRUE
Eukaryota	Chordata	Aves	Passeriformes	Turdidae	Turdus	Turdus_pallidus	Turdus_pallidus	TRUE
Eukaryota	Chordata	Aves	Passeriformes	Turdidae	Turdus	Turdus_rubrocanus	Turdus_rubrocanus	TRUE
Eukaryota	Chordata	Aves	Passeriformes	Turdidae	Turdus	Turdus_ruficollis	Turdus_ruficollis	TRUE
Eukaryota	Chordata	Aves	Passeriformes	Turdidae	Zoothera	Zoothera_dauma	NA	FALSE
Eukaryota	Chordata	Aves	Passeriformes	Turdidae	Zoothera	Zoothera_dixoni	Zoothera_dixoni	TRUE
Eukaryota	Chordata	Aves	Passeriformes	Turdidae	Zoothera	Zoothera_mollissima	NA	FALSE
Eukaryota	Chordata	Aves	Passeriformes	Vireonidae	Erpornis	Erpornis_zantholeuca	NA	FALSE
Eukaryota	Chordata	Aves	Passeriformes	Vireonidae	Pteruthius	Pteruthius_aenobarbus	NA	FALSE
Eukaryota	Chordata	Aves	Passeriformes	Vireonidae	Pteruthius	Pteruthius_flaviscapis	NA	FALSE
Eukaryota	Chordata	Aves	Passeriformes	Vireonidae	Pteruthius	Pteruthius_melanotis	NA	FALSE
Eukaryota	Chordata	Aves	Passeriformes	Vireonidae	Pteruthius	Pteruthius_rufiventer	Pteruthius_rufiventer	TRUE
Eukaryota	Chordata	Aves	Passeriformes	Vireonidae	Pteruthius	Pteruthius_xanthochlorus	Pteruthius_xanthochlorus	TRUE
Eukaryota	Chordata	Aves	Passeriformes	Zosteropidae	Yuhina	Yuhina_castaniceps	Yuhina_castaniceps	TRUE
Eukaryota	Chordata	Aves	Passeriformes	Zosteropidae	Yuhina	Yuhina_diademata	Yuhina_diademata	TRUE
Eukaryota	Chordata	Aves	Passeriformes	Zosteropidae	Yuhina	Yuhina_flavicollis	Yuhina_flavicollis	TRUE
Eukaryota	Chordata	Aves	Passeriformes	Zosteropidae	Yuhina	Yuhina_gularis	Yuhina_gularis	TRUE
Eukaryota	Chordata	Aves	Passeriformes	Zosteropidae	Yuhina	Yuhina_nigrimenta	Yuhina_nigrimenta	TRUE
Eukaryota	Chordata	Aves	Passeriformes	Zosteropidae	Yuhina	Yuhina_occipitalis	Yuhina_occipitalis	TRUE
Eukaryota	Chordata	Aves	Passeriformes	Zosteropidae	Zosterops	Zosterops_erythropleurus	Zosterops_erythropleurus	TRUE
Eukaryota	Chordata	Aves	Passeriformes	Zosteropidae	Zosterops	Zosterops_japonicus	Zosterops_japonicus	TRUE
Eukaryota	Chordata	Aves	Passeriformes	Zosteropidae	Zosterops	Zosterops_palpebrosus	Zosterops_palpebrosus	TRUE
Eukaryota	Chordata	Aves	Pelecaniformes	Ardeidae	Ardea	Ardea_cinerea	Ardea_cinerea	TRUE
Eukaryota	Chordata	Aves	Pelecaniformes	Ardeidae	Ardea	Ardea_purpurea	Ardea_purpurea	TRUE
Eukaryota	Chordata	Aves	Pelecaniformes	Ardeidae	Ardeola	Ardeola_bacchus	Ardeola_bacchus	TRUE
Eukaryota	Chordata	Aves	Pelecaniformes	Ardeidae	Bubulcus	Bubulcus_ibis	Bubulcus_ibis	TRUE
Eukaryota	Chordata	Aves	Pelecaniformes	Ardeidae	Butorides	Butorides_striatus	NA	FALSE
Eukaryota	Chordata	Aves	Pelecaniformes	Ardeidae	Dupetor	Dupetor_flavicollis	Dupetor_flavicollis	TRUE
Eukaryota	Chordata	Aves	Pelecaniformes	Ardeidae	Egretta	Egretta_garzetta	Egretta_garzetta	TRUE
Eukaryota	Chordata	Aves	Pelecaniformes	Ardeidae	Gorsachius	Gorsachius_magnificus	Gorsachius_magnificus	TRUE
Eukaryota	Chordata	Aves	Pelecaniformes	Ardeidae	Ixobrychus	Ixobrychus_cinnamomeus	Ixobrychus_cinnamomeus	TRUE
Eukaryota	Chordata	Aves	Pelecaniformes	Ardeidae	Ixobrychus	Ixobrychus_eurhythmus	Ixobrychus_eurhythmus	TRUE
Eukaryota	Chordata	Aves	Pelecaniformes	Ardeidae	Ixobrychus	Ixobrychus_sinensis	Ixobrychus_sinensis	TRUE
Eukaryota	Chordata	Aves	Pelecaniformes	Ardeidae	Nycticorax	Nycticorax_nycticorax	Nycticorax_nycticorax	TRUE
Eukaryota	Chordata	Aves	Piciformes	Picidae	Blythipicus	Blythipicus_pyrrhotis	NA	FALSE
Eukaryota	Chordata	Aves	Piciformes	Picidae	Dendrocopos	Dendrocopos_atratus	NA	FALSE
Eukaryota	Chordata	Aves	Piciformes	Picidae	Dendrocopos	Dendrocopos_canicapillus	NA	FALSE
Eukaryota	Chordata	Aves	Piciformes	Picidae	Dendrocopos	Dendrocopos_cathpharius	Dendrocopos_cathpharius	TRUE
Eukaryota	Chordata	Aves	Piciformes	Picidae	Dendrocopos	Dendrocopos_darjellensis	Dendrocopos_darjellensis	TRUE
Eukaryota	Chordata	Aves	Piciformes	Picidae	Dendrocopos	Dendrocopos_major	Dendrocopos_major	TRUE
Eukaryota	Chordata	Aves	Piciformes	Picidae	Hypopicus	Hypopicus_hyperythrus	NA	FALSE
Eukaryota	Chordata	Aves	Piciformes	Picidae	Jynx	Jynx_torquilla	Jynx_torquilla	TRUE
Eukaryota	Chordata	Aves	Piciformes	Picidae	Picumnus	Picumnus_innominatus	NA	FALSE
Eukaryota	Chordata	Aves	Piciformes	Picidae	Picus	Picus_canus	Picus_canus	TRUE
Eukaryota	Chordata	Aves	Piciformes	Picidae	Picus	Picus_flavinucha	NA	FALSE
Eukaryota	Chordata	Aves	Piciformes	Ramphastidae	Megalaima	Megalaima_asiatica	NA	FALSE
Eukaryota	Chordata	Aves	Piciformes	Ramphastidae	Megalaima	Megalaima_franklinii	NA	FALSE
Eukaryota	Chordata	Aves	Piciformes	Ramphastidae	Megalaima	Megalaima_virens	NA	FALSE
Eukaryota	Chordata	Aves	Podicipediformes	Podicipedidae	Tachybaptus	Tachybaptus_ruficollis	Tachybaptus_ruficollis	TRUE
Eukaryota	Chordata	Aves	Psittaciformes	Psittacidae	Psittacula	Psittacula_alexandri	NA	FALSE
Eukaryota	Chordata	Aves	Psittaciformes	Psittacidae	Psittacula	Psittacula_derbiana	Psittacula_derbiana	TRUE
Eukaryota	Chordata	Aves	Psittaciformes	Psittacidae	Psittacula	Psittacula_finschii	NA	FALSE
Eukaryota	Chordata	Aves	Strigiformes	Strigidae	Bubo	Bubo_bubo	Bubo_bubo	TRUE
Eukaryota	Chordata	Aves	Strigiformes	Strigidae	Glaucidium	Glaucidium_brodiei	Glaucidium_brodiei	TRUE
Eukaryota	Chordata	Aves	Strigiformes	Strigidae	Glaucidium	Glaucidium_cuculoides	NA	FALSE
Eukaryota	Chordata	Aves	Strigiformes	Strigidae	Ketupa	Ketupa_zeylonensis	NA	FALSE
Eukaryota	Chordata	Aves	Strigiformes	Strigidae	Otus	Otus_bakkamoena	NA	FALSE
Eukaryota	Chordata	Aves	Strigiformes	Strigidae	Otus	Otus_spilocephalus	NA	FALSE
Eukaryota	Chordata	Aves	Strigiformes	Strigidae	Otus	Otus_sunia	NA	FALSE
Eukaryota	Chordata	Aves	Strigiformes	Strigidae	Strix	Strix_aluco	NA	FALSE
Eukaryota	Chordata	Aves	Strigiformes	Strigidae	Strix	Strix_leptogrammica	Strix_leptogrammica	TRUE
Eukaryota	Chordata	Aves	Strigiformes	Tytonidae	Tyto	Tyto_capensis	NA	FALSE
Eukaryota	Chordata	Aves	Suliformes	Phalacrocoracidae	Phalacrocorax	Phalacrocorax_carbo	Phalacrocorax_carbo	TRUE
Eukaryota	Chordata	Aves	Trogoniformes	Trogonidae	Harpactes	Harpactes_erythrocephalus	NA	FALSE
Eukaryota	Chordata	Mammalia	Artiodactyla	Bovidae	Bos	Bos_taurus	Bos_taurus	TRUE
Eukaryota	Chordata	Mammalia	Artiodactyla	Bovidae	Capra	Capra_hircus	Capra_hircus	TRUE
Eukaryota	Chordata	Mammalia	Artiodactyla	Bovidae	Capricornis	Capricornis_milneedwardsii	Capricornis_milneedwardsii	TRUE
Eukaryota	Chordata	Mammalia	Artiodactyla	Bovidae	Naemorhedus	Naemorhedus_griseus	Naemorhedus_griseus	TRUE
Eukaryota	Chordata	Mammalia	Artiodactyla	Bovidae	Ovis	Ovis_aries	Ovis_aries	TRUE
Eukaryota	Chordata	Mammalia	Artiodactyla	Cervidae	Elaphodus	Elaphodus_cephalophus	Elaphodus_cephalophus	TRUE
Eukaryota	Chordata	Mammalia	Artiodactyla	Cervidae	Muntiacus	Muntiacus_muntjak	Muntiacus_muntjak	TRUE
Eukaryota	Chordata	Mammalia	Artiodactyla	Cervidae	Muntiacus	Muntiacus_reevesi	Muntiacus_reevesi	TRUE
Eukaryota	Chordata	Mammalia	Artiodactyla	Cervidae	Rusa	Rusa_unicolor	Rusa_unicolor	TRUE
Eukaryota	Chordata	Mammalia	Artiodactyla	Moschidae	Moschus	Moschus_berezovskii	Moschus_berezovskii	TRUE
Eukaryota	Chordata	Mammalia	Artiodactyla	Suidae	Sus	Sus_scrofa	Sus_scrofa	TRUE
Eukaryota	Chordata	Mammalia	Carnivora	Canidae	Nyctereutes	Nyctereutes_procyonoides	Nyctereutes_procyonoides	TRUE
Eukaryota	Chordata	Mammalia	Carnivora	Canidae	Vulpes	Vulpes_vulpes	Vulpes_vulpes	TRUE
Eukaryota	Chordata	Mammalia	Carnivora	Felidae	Catopuma	Catopuma_temminckii	Catopuma_temminckii	TRUE
Eukaryota	Chordata	Mammalia	Carnivora	Felidae	Neofelis	Neofelis_nebulosa	Neofelis_nebulosa	TRUE
Eukaryota	Chordata	Mammalia	Carnivora	Felidae	Prionailurus	Prionailurus_bengalensis	Prionailurus_bengalensis	TRUE
Eukaryota	Chordata	Mammalia	Carnivora	Herpestidae	Herpestes	Herpestes_urva	NA	FALSE
Eukaryota	Chordata	Mammalia	Carnivora	Mustelidae	Arctonyx	Arctonyx_collaris	Arctonyx_collaris	TRUE
Eukaryota	Chordata	Mammalia	Carnivora	Mustelidae	Lutra	Lutra_lutra	Lutra_lutra	TRUE
Eukaryota	Chordata	Mammalia	Carnivora	Mustelidae	Martes	Martes_flavigula	Martes_flavigula	TRUE
Eukaryota	Chordata	Mammalia	Carnivora	Mustelidae	Meles	Meles_leucurus	Meles_leucurus	TRUE
Eukaryota	Chordata	Mammalia	Carnivora	Mustelidae	Melogale	Melogale_moschata	Melogale_moschata	TRUE
Eukaryota	Chordata	Mammalia	Carnivora	Mustelidae	Mustela	Mustela_kathiah	Mustela_kathiah	TRUE
Eukaryota	Chordata	Mammalia	Carnivora	Mustelidae	Mustela	Mustela_sibirica	Mustela_sibirica	TRUE
Eukaryota	Chordata	Mammalia	Carnivora	Ursidae	Ursus	Ursus_thibetanus	Ursus_thibetanus	TRUE
Eukaryota	Chordata	Mammalia	Carnivora	Viverridae	Paguma	Paguma_larvata	Paguma_larvata	TRUE
Eukaryota	Chordata	Mammalia	Carnivora	Viverridae	Prionodon	Prionodon_pardicolor	Prionodon_pardicolor	TRUE
Eukaryota	Chordata	Mammalia	Carnivora	Viverridae	Viverra	Viverra_zibetha	Viverra_zibetha	TRUE
Eukaryota	Chordata	Mammalia	Carnivora	Viverridae	Viverricula	Viverricula_indica	Viverricula_indica	TRUE
Eukaryota	Chordata	Mammalia	Chiroptera	Hipposideridae	Aselliscus	Aselliscus_stoliczkanus	Aselliscus_stoliczkanus	TRUE
Eukaryota	Chordata	Mammalia	Chiroptera	Hipposideridae	Hipposideros	Hipposideros_armiger	Hipposideros_armiger	TRUE
Eukaryota	Chordata	Mammalia	Chiroptera	Hipposideridae	Hipposideros	Hipposideros_fulvus	NA	FALSE
Eukaryota	Chordata	Mammalia	Chiroptera	Hipposideridae	Hipposideros	Hipposideros_pomona	NA	FALSE
Eukaryota	Chordata	Mammalia	Chiroptera	Miniopteridae	Miniopterus	Miniopterus_pusillus	Miniopterus_pusillus	TRUE
Eukaryota	Chordata	Mammalia	Chiroptera	Miniopteridae	Miniopterus	Miniopterus_schreibersi	NA	FALSE
Eukaryota	Chordata	Mammalia	Chiroptera	Miniopteridae	Miniopterus	Miniopterus_schreibersii	Miniopterus_schreibersii	TRUE
Eukaryota	Chordata	Mammalia	Chiroptera	Pteropodidae	Rousettus	Rousettus_leschenaultii	Rousettus_leschenaultii	TRUE
Eukaryota	Chordata	Mammalia	Chiroptera	Rhinolophidae	Rhinolophus	Rhinolophus_affinis	Rhinolophus_affinis	TRUE
Eukaryota	Chordata	Mammalia	Chiroptera	Rhinolophidae	Rhinolophus	Rhinolophus_lepidus	NA	FALSE
Eukaryota	Chordata	Mammalia	Chiroptera	Rhinolophidae	Rhinolophus	Rhinolophus_pusillus	NA	FALSE
Eukaryota	Chordata	Mammalia	Chiroptera	Rhinolophidae	Rhinolophus	Rhinolophus_rouxii	NA	FALSE
Eukaryota	Chordata	Mammalia	Chiroptera	Rhinolophidae	Rhinolophus	Rhinolophus_sinicus	Rhinolophus_sinicus	TRUE
Eukaryota	Chordata	Mammalia	Chiroptera	Rhinolophidae	Rhinolophus	Rhinolophus_thomasi	Rhinolophus_thomasi	TRUE
Eukaryota	Chordata	Mammalia	Chiroptera	Vespertilionidae	Eptesicus	Eptesicus_serotinus	Eptesicus_serotinus	TRUE
Eukaryota	Chordata	Mammalia	Chiroptera	Vespertilionidae	Harpiocephalus	Harpiocephalus_harpia	Harpiocephalus_harpia	TRUE
Eukaryota	Chordata	Mammalia	Chiroptera	Vespertilionidae	Ia	Ia_io	Ia_io	TRUE
Eukaryota	Chordata	Mammalia	Chiroptera	Vespertilionidae	Murina	Murina_aurata	Murina_aurata	TRUE
Eukaryota	Chordata	Mammalia	Chiroptera	Vespertilionidae	Murina	Murina_lorelieae	NA	FALSE
Eukaryota	Chordata	Mammalia	Chiroptera	Vespertilionidae	Myotis	Myotis_altarium	Myotis_altarium	TRUE
Eukaryota	Chordata	Mammalia	Chiroptera	Vespertilionidae	Myotis	Myotis_chinensis	NA	FALSE
Eukaryota	Chordata	Mammalia	Chiroptera	Vespertilionidae	Myotis	Myotis_muricola	Myotis_muricola	TRUE
Eukaryota	Chordata	Mammalia	Chiroptera	Vespertilionidae	Pipistrellus	Pipistrellus_abramus	Pipistrellus_abramus	TRUE
Eukaryota	Chordata	Mammalia	Chiroptera	Vespertilionidae	Pipistrellus	Pipistrellus_pipistrellus	Pipistrellus_pipistrellus	TRUE
Eukaryota	Chordata	Mammalia	Chiroptera	Vespertilionidae	Scotophilus	Scotophilus_heathii	Scotophilus_heathii	TRUE
Eukaryota	Chordata	Mammalia	Erinaceomorpha	Erinaceidae	Hylomys	Hylomys_suillus	Hylomys_suillus	TRUE
Eukaryota	Chordata	Mammalia	Erinaceomorpha	Erinaceidae	Neotetracus	Neotetracus_sinensis	Neotetracus_sinensis	TRUE
Eukaryota	Chordata	Mammalia	Lagomorpha	Leporidae	Lepus	Lepus_comus	NA	FALSE
Eukaryota	Chordata	Mammalia	Pholidota	Manidae	Manis	Manis_pentadactyla	Manis_pentadactyla	TRUE
Eukaryota	Chordata	Mammalia	Primates	Cercopithecidae	Macaca	Macaca_arctoides	Macaca_arctoides	TRUE
Eukaryota	Chordata	Mammalia	Primates	Cercopithecidae	Macaca	Macaca_assamensis	Macaca_assamensis	TRUE
Eukaryota	Chordata	Mammalia	Primates	Cercopithecidae	Macaca	Macaca_mulatta	Macaca_mulatta	TRUE
Eukaryota	Chordata	Mammalia	Primates	Cercopithecidae	Trachypithecus	Trachypithecus_phayrei	Trachypithecus_phayrei	TRUE
Eukaryota	Chordata	Mammalia	Primates	Hylobatidae	Nomascus	Nomascus_concolor	Nomascus_concolor	TRUE
Eukaryota	Chordata	Mammalia	Rodentia	Cricetidae	Eothenomys	Eothenomys_cachinus	NA	FALSE
Eukaryota	Chordata	Mammalia	Rodentia	Cricetidae	Eothenomys	Eothenomys_eleusis	NA	FALSE
Eukaryota	Chordata	Mammalia	Rodentia	Cricetidae	Eothenomys	Eothenomys_miletus	Eothenomys_miletus	TRUE
Eukaryota	Chordata	Mammalia	Rodentia	Cricetidae	Eothenomys	Eothenomys_olitor	NA	FALSE
Eukaryota	Chordata	Mammalia	Rodentia	Hystricidae	Atherurus	Atherurus_macrourus	Atherurus_macrourus	TRUE
Eukaryota	Chordata	Mammalia	Rodentia	Hystricidae	Hystrix	Hystrix_brachyurus	Hystrix_brachyurus	TRUE
Eukaryota	Chordata	Mammalia	Rodentia	Muridae	Apodemus	Apodemus_chevrieri	Apodemus_chevrieri	TRUE
Eukaryota	Chordata	Mammalia	Rodentia	Muridae	Apodemus	Apodemus_draco	Apodemus_draco	TRUE
Eukaryota	Chordata	Mammalia	Rodentia	Muridae	Bandicota	Bandicota_indica	Bandicota_indica	TRUE
Eukaryota	Chordata	Mammalia	Rodentia	Muridae	Berylmys	Berylmys_bowersi	NA	FALSE
Eukaryota	Chordata	Mammalia	Rodentia	Muridae	Chiropodomys	Chiropodomys_gliroides	NA	FALSE
Eukaryota	Chordata	Mammalia	Rodentia	Muridae	Chiropodomys	Chiropodomys_jingdongensis	NA	FALSE
Eukaryota	Chordata	Mammalia	Rodentia	Muridae	Leopoldamys	Leopoldamys_edwardsi	Leopoldamys_edwardsi	TRUE
Eukaryota	Chordata	Mammalia	Rodentia	Muridae	Leopoldamys	Leopoldamys_neilli	NA	FALSE
Eukaryota	Chordata	Mammalia	Rodentia	Muridae	Micromys	Micromys_minutus	Micromys_minutus	TRUE
Eukaryota	Chordata	Mammalia	Rodentia	Muridae	Mus	Mus_musculus	Mus_musculus	TRUE
Eukaryota	Chordata	Mammalia	Rodentia	Muridae	Mus	Mus_pahari	Mus_pahari	TRUE
Eukaryota	Chordata	Mammalia	Rodentia	Muridae	Niviventer	Niviventer_andersoni	NA	FALSE
Eukaryota	Chordata	Mammalia	Rodentia	Muridae	Niviventer	Niviventer_confucianus	Niviventer_confucianus	TRUE
Eukaryota	Chordata	Mammalia	Rodentia	Muridae	Niviventer	Niviventer_cremoriventer	Niviventer_cremoriventer	TRUE
Eukaryota	Chordata	Mammalia	Rodentia	Muridae	Niviventer	Niviventer_eha	NA	FALSE
Eukaryota	Chordata	Mammalia	Rodentia	Muridae	Niviventer	Niviventer_excelsior	Niviventer_excelsior	TRUE
Eukaryota	Chordata	Mammalia	Rodentia	Muridae	Niviventer	Niviventer_fulvescens	Niviventer_fulvescens	TRUE
Eukaryota	Chordata	Mammalia	Rodentia	Muridae	Rattus	Rattus_andamanensis	NA	FALSE
Eukaryota	Chordata	Mammalia	Rodentia	Muridae	Rattus	Rattus_brunneusculus	NA	FALSE
Eukaryota	Chordata	Mammalia	Rodentia	Muridae	Rattus	Rattus_nitidus	Rattus_nitidus	TRUE
Eukaryota	Chordata	Mammalia	Rodentia	Muridae	Rattus	Rattus_tanezumi	Rattus_tanezumi	TRUE
Eukaryota	Chordata	Mammalia	Rodentia	Muridae	Vernaya	Vernaya_fulva	NA	FALSE
Eukaryota	Chordata	Mammalia	Rodentia	Platacanthomyidae	Typhlomys	Typhlomys_cinereus	NA	FALSE
Eukaryota	Chordata	Mammalia	Rodentia	Sciuridae	Callosciurus	Callosciurus_erythraeus	Callosciurus_erythraeus	TRUE
Eukaryota	Chordata	Mammalia	Rodentia	Sciuridae	Dremomys	Dremomys_gularis	NA	FALSE
Eukaryota	Chordata	Mammalia	Rodentia	Sciuridae	Dremomys	Dremomys_pernyi	Dremomys_pernyi	TRUE
Eukaryota	Chordata	Mammalia	Rodentia	Sciuridae	Dremomys	Dremomys_rufigenis	Dremomys_rufigenis	TRUE
Eukaryota	Chordata	Mammalia	Rodentia	Sciuridae	Hylopetes	Hylopetes_alboniger	Hylopetes_alboniger	TRUE
Eukaryota	Chordata	Mammalia	Rodentia	Sciuridae	Petaurista	Petaurista_elegans	Petaurista_elegans	TRUE
Eukaryota	Chordata	Mammalia	Rodentia	Sciuridae	Petaurista	Petaurista_philippensis	Petaurista_philippensis	TRUE
Eukaryota	Chordata	Mammalia	Rodentia	Sciuridae	Ratufa	Ratufa_bicolor	Ratufa_bicolor	TRUE
Eukaryota	Chordata	Mammalia	Rodentia	Sciuridae	Sciurotamias	Sciurotamias_forresti	NA	FALSE
Eukaryota	Chordata	Mammalia	Rodentia	Sciuridae	Tamiops	Tamiops_mcclellandii	NA	FALSE
Eukaryota	Chordata	Mammalia	Rodentia	Sciuridae	Tamiops	Tamiops_swinhoei	Tamiops_swinhoei	TRUE
Eukaryota	Chordata	Mammalia	Rodentia	Spalacidae	Rhizomys	Rhizomys_sinensis	Rhizomys_sinensis	TRUE
Eukaryota	Chordata	Mammalia	Scandentia	Tupaiidae	Tupaia	Tupaia_belangeri	Tupaia_belangeri	TRUE
Eukaryota	Chordata	Mammalia	Soricomorpha	Soricidae	Anourosorex	Anourosorex_squamipes	Anourosorex_squamipes	TRUE
Eukaryota	Chordata	Mammalia	Soricomorpha	Soricidae	Blarinella	Blarinella_griselda	Blarinella_griselda	TRUE
Eukaryota	Chordata	Mammalia	Soricomorpha	Soricidae	Blarinella	Blarinella_quadraticauda	Blarinella_quadraticauda	TRUE
Eukaryota	Chordata	Mammalia	Soricomorpha	Soricidae	Chimarrogale	Chimarrogale_himalayica	Chimarrogale_himalayica	TRUE
Eukaryota	Chordata	Mammalia	Soricomorpha	Soricidae	Chodsigoa	Chodsigoa_hoffmanni	NA	FALSE
Eukaryota	Chordata	Mammalia	Soricomorpha	Soricidae	Chodsigoa	Chodsigoa_parva	NA	FALSE
Eukaryota	Chordata	Mammalia	Soricomorpha	Soricidae	Chodsigoa	Chodsigoa_smithii	NA	FALSE
Eukaryota	Chordata	Mammalia	Soricomorpha	Soricidae	Crocidura	Crocidura_attenuata	Crocidura_attenuata	TRUE
Eukaryota	Chordata	Mammalia	Soricomorpha	Soricidae	Crocidura	Crocidura_fuliginosa	Crocidura_fuliginosa	TRUE
Eukaryota	Chordata	Mammalia	Soricomorpha	Soricidae	Crocidura	Crocidura_horsfieldii	NA	FALSE
Eukaryota	Chordata	Mammalia	Soricomorpha	Soricidae	Crocidura	Crocidura_indochinensis	NA	FALSE
Eukaryota	Chordata	Mammalia	Soricomorpha	Soricidae	Crocidura	Crocidura_rapax	NA	FALSE
Eukaryota	Chordata	Mammalia	Soricomorpha	Soricidae	Crocidura	Crocidura_wuchihensis	NA	FALSE
Eukaryota	Chordata	Mammalia	Soricomorpha	Soricidae	Episoriculus	Episoriculus_caudatus	Episoriculus_caudatus	TRUE
Eukaryota	Chordata	Mammalia	Soricomorpha	Soricidae	Episoriculus	Episoriculus_leucops	Episoriculus_leucops	TRUE
Eukaryota	Chordata	Mammalia	Soricomorpha	Soricidae	Episoriculus	Episoriculus_macrurus	Episoriculus_macrurus	TRUE
Eukaryota	Chordata	Mammalia	Soricomorpha	Soricidae	Nectogale	Nectogale_elegans	Nectogale_elegans	TRUE
Eukaryota	Chordata	Mammalia	Soricomorpha	Soricidae	Sorex	Sorex_bedfordiae	Sorex_bedfordiae	TRUE
Eukaryota	Chordata	Mammalia	Soricomorpha	Soricidae	Sorex	Sorex_excelsus	NA	FALSE
Eukaryota	Chordata	Mammalia	Soricomorpha	Talpidae	Parascaptor	Parascaptor_leucura	Parascaptor_leucura	TRUE
Eukaryota	Chordata	Mammalia	Soricomorpha	Talpidae	Scaptonyx	Scaptonyx_fusicaudus	Scaptonyx_fusicaudus	TRUE
Eukaryota	Chordata	Mammalia	Soricomorpha	Talpidae	Uropsilus	Uropsilus_gracilis	Uropsilus_gracilis	TRUE
Eukaryota	Chordata	Reptilia	Squamata	Agamidae	Calotes	Calotes_emma	NA	FALSE
Eukaryota	Chordata	Reptilia	Squamata	Agamidae	Japalura	Japalura_yunnanensis	NA	FALSE
Eukaryota	Chordata	Reptilia	Squamata	Agamidae	Pseudocalotes	Pseudocalotes_kakhienensis	NA	FALSE
Eukaryota	Chordata	Reptilia	Squamata	Colubridae	Amphiesma	Amphiesma_modestum	NA	FALSE
Eukaryota	Chordata	Reptilia	Squamata	Colubridae	Archelaphe	Archelaphe_bella	NA	FALSE
Eukaryota	Chordata	Reptilia	Squamata	Colubridae	Coelognathus	Coelognathus_radiatus	Coelognathus_radiatus	TRUE
Eukaryota	Chordata	Reptilia	Squamata	Colubridae	Cyclophiops	Cyclophiops_multicinctus	NA	FALSE
Eukaryota	Chordata	Reptilia	Squamata	Colubridae	Dendrelaphis	Dendrelaphis_subocularis	NA	FALSE
Eukaryota	Chordata	Reptilia	Squamata	Colubridae	Gonyosoma	Gonyosoma_prasinum	Gonyosoma_prasinum	TRUE
Eukaryota	Chordata	Reptilia	Squamata	Colubridae	Hebius	Hebius_octolineatum	NA	FALSE
Eukaryota	Chordata	Reptilia	Squamata	Colubridae	Lycodon	Lycodon_septentrionalis	NA	FALSE
Eukaryota	Chordata	Reptilia	Squamata	Colubridae	Opisthotropis	Opisthotropis_praemaxillaris	NA	FALSE
Eukaryota	Chordata	Reptilia	Squamata	Colubridae	Orthriophis	Orthriophis_taeniurus	Orthriophis_taeniurus	TRUE
Eukaryota	Chordata	Reptilia	Squamata	Colubridae	Plagiopholis	Plagiopholis_blakewayi	NA	FALSE
Eukaryota	Chordata	Reptilia	Squamata	Colubridae	Pseudoxenodon	Pseudoxenodon_macrops	Pseudoxenodon_macrops	TRUE
Eukaryota	Chordata	Reptilia	Squamata	Colubridae	Ptyas	Ptyas_korros	Ptyas_korros	TRUE
Eukaryota	Chordata	Reptilia	Squamata	Colubridae	Ptyas	Ptyas_nigromarginata	NA	FALSE
Eukaryota	Chordata	Reptilia	Squamata	Colubridae	Rhabdophis	Rhabdophis_leonardi	NA	FALSE
Eukaryota	Chordata	Reptilia	Squamata	Colubridae	Rhabdophis	Rhabdophis_nuchalis	Rhabdophis_nuchalis	TRUE
Eukaryota	Chordata	Reptilia	Squamata	Colubridae	Rhabdophis	Rhabdophis_ubminiatus	NA	FALSE
Eukaryota	Chordata	Reptilia	Squamata	Colubridae	Sibynophis	Sibynophis_collaris	Sibynophis_collaris	TRUE
Eukaryota	Chordata	Reptilia	Squamata	Colubridae	Xenochrophis	Xenochrophis_piscator	Xenochrophis_piscator	TRUE
Eukaryota	Chordata	Reptilia	Squamata	Elapidae	Bungarus	Bungarus_multicinctus	Bungarus_multicinctus	TRUE
Eukaryota	Chordata	Reptilia	Squamata	Elapidae	Naja	Naja_naja	Naja_naja	TRUE
Eukaryota	Chordata	Reptilia	Squamata	Elapidae	Ophiophagus	Ophiophagus_hannah	Ophiophagus_hannah	TRUE
Eukaryota	Chordata	Reptilia	Squamata	Elapidae	Sinomicrurus	Sinomicrurus_macclellandi	Sinomicrurus_macclellandi	TRUE
Eukaryota	Chordata	Reptilia	Squamata	Gekkonidae	Hemidactylus	Hemidactylus_bowringii	Hemidactylus_bowringii	TRUE
Eukaryota	Chordata	Reptilia	Squamata	Gekkonidae	Hemidactylus	Hemidactylus_garnotii	Hemidactylus_garnotii	TRUE
Eukaryota	Chordata	Reptilia	Squamata	Gekkonidae	Hemiphyllodactylus	Hemiphyllodactylus_yunnanensis	NA	FALSE
Eukaryota	Chordata	Reptilia	Squamata	Pythonidae	Python	Python_bivittatus	Python_bivittatus	TRUE
Eukaryota	Chordata	Reptilia	Squamata	Scincidae	Eutropis	Eutropis_multifasciata	Eutropis_multifasciata	TRUE
Eukaryota	Chordata	Reptilia	Squamata	Scincidae	Ophisaurus	Ophisaurus_gracilis	NA	FALSE
Eukaryota	Chordata	Reptilia	Squamata	Scincidae	Scincella	Scincella_modesta	Scincella_modesta	TRUE
Eukaryota	Chordata	Reptilia	Squamata	Scincidae	Sphenomorphus	Sphenomorphus_indicus	Sphenomorphus_indicus	TRUE
Eukaryota	Chordata	Reptilia	Squamata	Typhlopidae	Typhlops	Typhlops_diardii	NA	FALSE
Eukaryota	Chordata	Reptilia	Squamata	Viperidae	Ovophis	Ovophis_monticola	Ovophis_monticola	TRUE
Eukaryota	Chordata	Reptilia	Squamata	Viperidae	Trimeresurus	Trimeresurus_jerdonii	NA	FALSE
Eukaryota	Chordata	Reptilia	Squamata	Viperidae	Trimeresurus	Trimeresurus_stejnegeri	Trimeresurus_stejnegeri	TRUE
