# Supplementary material for: Measuring protected-area effectiveness using vertebrate distributions from leech iDNA
Source: Nat Commun. 2022 Mar 23;13:1555. doi: 10.1038/s41467-022-28778-8 (PMC8943135; doi:10.1038/s41467-022-28778-8)
Supplement: Supplementary file 5 — Supplementary Dataset 3 [file 41467_2022_28778_MOESM5_ESM.xlsx]

## Sheet: summary_table
OTUs assigned to species rank	Detected by LSU or SSU	Detected by LSU and SSU	Detected by LSU only	Detected by SSU only
Amphibia	14	10	2	2
Aves	12	5	1	6
Mammalia	32	22	5	5
Reptilia	0	0	0	0
	58	37	8	13
OTUs assigned to higher taxonomic rank only
Amphibia	13	5	5	3
Aves	10	2	0	8
Mammalia	2	1	0	1
Reptilia	3	0	1	2
	28	8	6	14
Total OTUs					Total number of named species in Ailaoshan
Amphibia	27	15	7	5	27
Aves	22	7	1	14	462
Mammalia	34	23	5	6	127
Reptilia	3	0	1	2	39
Number of species	86	45	14	27	655
Assigned to
Row Labels	Sum of SSU_or_LSU_ID	Sum of SSU_and_LSU_ID	Count of species
Amphibia	14	10	27
Anura	12	8	25
Bombinatoridae
Bombina maxima	1	1	1
Bombina microdeladigitora	0	0	1
Bufonidae
Bufo ailaoanus	0	0	1
Bufo pageoti	1	1	1
Duttaphrynus melanostictus	0	0	1
Dicroglossidae
Fejervarya limnocharis	0	0	1
Nanorana maculosa	1	0	1
Nanorana unculuanus	1	1	1
Nanorana yunnanensis	1	1	1
Hylidae
Hyla annectans	0	0	1
Megophryidae
Brachytarsophrys carinensis	0	0	1
Leptobrachium ailaonicum	1	1	1
Leptobrachium sp.	0	0	1
Leptolalax oshanensis	0	0	1
Leptolalax pelodytoides	0	0	1
Megophrys minor	0	0	1
Megophrys omeimontis	0	0	1
Oreolalax jingdongensis	1	0	1
Microhylidae
Glyphoglossus yunnanensis	1	1	1
Microhyla ornata	0	0	1
Ranidae
Amolops mantzorum	1	1	1
Odorrana andersonii	1	0	1
Rana chaochiaoensis	1	1	1
Rhacophoridae
Polypedates leucomystax	0	0	1
Theloderma bicolor	1	0	1
Urodela	2	2	2
Salamandridae
Cynops cyanurus	1	1	1
Tylototriton verrucosus	1	1	1
Aves	12	5	462
Anseriformes	0	0	5
Apodiformes	0	0	3
Bucerotiformes	0	0	1
Caprimulgiformes	0	0	2
Charadriiformes	0	0	15
Ciconiiformes	0	0	1
Columbiformes	0	0	8
Coraciiformes	0	0	9
Cuculiformes	0	0	15
Falconiformes	0	0	15
Galliformes	5	1	14
Phasianidae
Arborophila charltonii	0	0	1	Foraging habits
Arborophila rufogularis	1	1	1	Arborophila rufogularis---ground forager
Arborophila torqueola	0	0	1
Bambusicola fytchii	0	0	1
Chrysolophus amherstiae	1	0	1	Chrysolophus amherstiae---ground forager
Coturnix chinensis	0	0	1
Coturnix coturnix	0	0	1
Francolinus pintadeanus	0	0	1
Gallus gallus	0	0	1
Lophura nycthemera	1	0	1	Lophura nycthemera---ground forager
Pavo muticus	0	0	1
Phasianus colchicus	0	0	1
Syrmaticus humiae	1	0	1	Syrmaticus humiae---ground forager
Tragopan temminckii	1	0	1	Tragopan temminckii---ground forager
Gruiformes	0	0	7
Passeriformes	7	4	322
Acrocephalidae	0	0	3
Aegithalidae	0	0	2
Alaudidae	0	0	1
Campephagidae	0	0	9
Certhiidae	0	0	3
Cettiidae	0	0	10
Chloropseidae	0	0	1
Cinclidae	0	0	1
Cisticolidae	0	0	9
Corvidae	0	0	11
Dicaeidae	0	0	3
Dicruridae	0	0	5
Estrildidae	0	0	2
Eurylaimidae	0	0	1
Fringillidae	0	0	22
Hirundinidae	0	0	5
Irenidae	0	0	1
Laniidae	0	0	5
Leiothrichidae
Actinodura egertoni	0	0	1
Actinodura ramsayi	0	0	1
Actinodura souliei	0	0	1
Babax lanceolatus	0	0	1
Garrulax affinis	0	0	1
Garrulax albogularis	0	0	1
Garrulax caerulatus	0	0	1
Garrulax canorus	0	0	1
Garrulax chinensis	0	0	1
Garrulax cineraceus	0	0	1
Garrulax elliotii	0	0	1
Garrulax leucolophus	0	0	1
Garrulax milnei	0	0	1
Garrulax monileger	0	0	1
Garrulax pectoralis	0	0	1
Garrulax sannio	0	0	1
Garrulax squamatus	0	0	1
Garrulax subunicolor	0	0	1
Leiothrix argentauris	0	0	1
Leiothrix lutea	0	0	1
Liocichla phoenicea	0	0	1
Minla cyanouroptera	0	0	1
Minla ignotincta	0	0	1
Minla strigula	0	0	1
Trochalopteron erythrocephalum	1	0	1	Trochalopteron erythrocephalum-- ground 50%+understory 50%
Locustellidae	0	0	7
Monarchidae	0	0	2
Motacillidae	0	0	9
Muscicapidae
Brachypteryx hyperythra	0	0	1
Brachypteryx leucophrys	0	0	1
Brachypteryx montana	0	0	1
Chaimarrornis leucocephalus	0	0	1
Cochoa purpurea	0	0	1
Copsychus malabaricus	0	0	1
Copsychus saularis	0	0	1
Cyanoptila cumatilis	1	1	1	Cyanoptila cumatilis-- understory 20%+midhigh 40%+canopy 40%
Cyornis banyumas	1	1	1	Cyornis banyumas--understory 50%+midhigh 50%
Cyornis hodgsoni	0	0	1
Cyornis rubeculoides	0	0	1
Cyornis unicolor	0	0	1
Enicurus leschenaulti	0	0	1
Enicurus maculatus	0	0	1
Enicurus schistaceus	0	0	1
Enicurus scouleri	0	0	1
Eumyias thalassina	0	0	1
Ficedula hodgsonii	0	0	1
Ficedula hyperythra	0	0	1
Ficedula monileger	0	0	1
Ficedula mugimaki	0	0	1
Ficedula narcissina	0	0	1
Ficedula parva	1	0	1	Ficedula parva-- understory 30%+midhigh 50%+canopy 20%
Ficedula sapphira	0	0	1
Ficedula strophiata	0	0	1
Ficedula tricolor	0	0	1
Ficedula westermanni	0	0	1
Ficedula zanthopygia	0	0	1
Hodgsonius phaenicuroides	0	0	1
Luscinia brunnea	0	0	1
Luscinia calliope	0	0	1
Luscinia cyane	0	0	1
Luscinia pectardens	0	0	1
Luscinia pectoralis	0	0	1
Luscinia sibilans	0	0	1
Luscinia svecica	0	0	1
Monticola gularis	1	1	1	Monticola gularis-- ground 60%+understory 20%+midhigh 20%
Monticola rufiventris	0	0	1
Monticola solitarius	0	0	1
Muscicapa dauurica	0	0	1
Muscicapa ferruginea	0	0	1
Muscicapa muttui	0	0	1
Muscicapa sibirica	0	0	1
Myiomela leucura	0	0	1
Myophonus caeruleus	0	0	1
Niltava davidi	0	0	1
Niltava grandis	0	0	1
Niltava macgrigoriae	0	0	1
Niltava sundara	0	0	1
Niltava vivida	0	0	1
Paradoxornis brunneus	0	0	1
Paradoxornis gularis	0	0	1
Paradoxornis guttaticollis	0	0	1
Paradoxornis nipalensis	0	0	1
Paradoxornis unicolor	0	0	1
Paradoxornis webbianus	0	0	1
Phoenicurus auroreus	0	0	1
Phoenicurus frontalis	0	0	1
Phoenicurus hodgsoni	0	0	1
Phoenicurus ochruros	0	0	1
Rhinomyias brunneatus	0	0	1
Rhyacornis fuliginosus	0	0	1
Saxicola caprata	0	0	1
Saxicola ferrea	0	0	1
Saxicola torquata	0	0	1
Tarsiger chrysaeus	0	0	1
Tarsiger cyanurus	0	0	1
Tarsiger indicus	0	0	1
Turdus boulboul	0	0	1
Turdus dissimilis	1	1	1	Turdus dissimilis-- ground 80%+midhigh 10%+canopy 10%
Turdus mupinensis	0	0	1
Turdus naumanni	0	0	1
Turdus obscurus	0	0	1
Turdus pallidus	0	0	1
Turdus rubrocanus	0	0	1
Turdus ruficollis	0	0	1
Zoothera citrina	0	0	1
Zoothera dauma	0	0	1
Zoothera dixoni	0	0	1
Zoothera mollissima	0	0	1
Zoothera sibirica	0	0	1
Nectariniidae	0	0	6
Paridae	0	0	6
Passeridae	0	0	4
Phylloscopidae	0	0	16
Pittidae	0	0	2
Prionopidae	0	0	1
Pycnonotidae	0	0	12
Reguliidae	0	0	1
Remizidae	0	0	1
Rhipiduridae	0	0	3
Sittidae	0	0	5
Stenostiridae	0	0	1
Sturnidae	0	0	2
Sylviidae	0	0	6
Timaliidae
Alcippe chrysotis	0	0	1
Alcippe cinereiceps	0	0	1
Alcippe dubia	0	0	1
Alcippe morrisonia	0	0	1
Alcippe poioicephala	0	0	1
Alcippe ruficapilla	0	0	1
Alcippe vinipectus	0	0	1
Heterophasia melanoleuca	0	0	1
Macronous gularis	0	0	1
Napothera brevicaudata	0	0	1
Napothera crispifrons	0	0	1
Pellorneum albiventre	0	0	1
Pellorneum ruficeps	0	0	1
Pnoepyga pusilla	0	0	1
Pomatorhinus erythrocnemis	0	0	1
Pomatorhinus ferruginosus	0	0	1
Pomatorhinus ruficollis	0	0	1
Pteruthius aenobarbus	0	0	1
Pteruthius flaviscapis	0	0	1
Pteruthius melanotis	0	0	1
Pteruthius rufiventer	0	0	1
Pteruthius xanthochlorus	0	0	1
Schoeniparus castaneceps	1	0	1	Schoeniparus castaneceps---understory 60%+midhigh 40%
Spelaeornis troglodytoides	0	0	1
Stachyris nigriceps	0	0	1
Stachyris ruficeps	0	0	1
Xiphirhynchus superciliaris	0	0	1
Yuhina castaniceps	0	0	1
Yuhina diademata	0	0	1
Yuhina flavicollis	0	0	1
Yuhina gularis	0	0	1
Yuhina nigrimenta	0	0	1
Yuhina occipitalis	0	0	1
Yuhina zantholeuca	0	0	1
Troglodytidae	0	0	1
Zosteropidae	0	0	3
Pelecaniformes	0	0	13
Piciformes	0	0	14
Podicipediformes	0	0	1
Psittaciformes	0	0	3
Strigiformes	0	0	10
Trogoniformes	0	0	1
Turniciformes	0	0	3
Mammalia	32	22	127
Artiodactyla	8	6	11
Bovidae
Bos taurus	1	1	1
Capra hircus	1	1	1
Capricornis milneedwardsii	1	1	1
Naemorhedus griseus	0	0	1
Ovis aries	1	1	1
Cervidae
Elaphodus cephalophus	1	0	1
Muntiacus vaginalis	1	1	1
Muntiacus reevesi	0	0	1
Rusa unicolor	1	0	1
Moschidae	0	0	1
Suidae
Sus scrofa	1	1	1
Carnivora	7	5	18
Canidae
Nyctereutes procyonoides	1	1	1
Vulpes vulpes	0	0	1
Felidae
Catopuma temminckii	1	0	1
Neofelis nebulosa	0	0	1
Prionailurus bengalensis	1	1	1
Herpestidae
Herpestes urva	0	0	1
Mustelidae
Arctonyx collaris	0	0	1
Lutra lutra	0	0	1
Martes flavigula	0	0	1
Meles leucurus	0	0	1
Melogale moschata	1	1	1
Mustela kathiah	1	1	1
Mustela sibirica	0	0	1
Ursidae
Ursus thibetanus	1	1	1
Viverridae
Paguma larvata	1	0	1
Prionodon pardicolor	0	0	1
Viverra zibetha	0	0	1
Viverricula indica	0	0	1
Chiroptera	0	0	25
Eulipotyphla	2	1	24
Erinaceidae
Hylomys suillus	0	0	1
Neotetracus sinensis	1	0	1
Soricidae
Anourosorex squamipes	1	1	1
Blarinella griselda	0	0	1
Blarinella quadraticauda	0	0	1
Chimarrogale himalayica	0	0	1
Chodsigoa hoffmanni	0	0	1
Chodsigoa parva	0	0	1
Chodsigoa smithii	0	0	1
Crocidura attenuata	0	0	1
Crocidura fuliginosa	0	0	1
Crocidura horsfieldii	0	0	1
Crocidura indochinensis	0	0	1
Crocidura rapax	0	0	1
Crocidura wuchihensis	0	0	1
Episoriculus caudatus	0	0	1
Episoriculus leucops	0	0	1
Episoriculus macrurus	0	0	1
Nectogale elegans	0	0	1
Sorex bedfordiae	0	0	1
Sorex excelsus	0	0	1
Talpidae	0	0	3
Lagomorpha	0	0	1
Leporidae
Lepus comus	0	0	1
Pholidota	0	0	1
Manidae
Manis pentadactyla	0	0	1
Primates	1	0	5
Cercopithecidae
Macaca arctoides	1	0	1
Macaca assamensis	0	0	1
Macaca mulatta	0	0	1
Trachypithecus phayrei	0	0	1
Hylobatidae
Nomascus concolor	0	0	1
Rodentia	14	10	41
Cricetidae
Eothenomys cachinus	0	0	1
Eothenomys eleusis	0	0	1
Eothenomys miletus	1	1	1
Eothenomys olitor	0	0	1
Hystricidae
Atherurus macrourus	1	1	1
Hystrix brachyura	1	1	1
Muridae
Apodemus chevrieri	0	0	1
Apodemus draco	1	1	1
Bandicota indica	0	0	1
Berylmys bowersii	0	0	1
Chiropodomys gliroides	0	0	1
Chiropodomys jingdongensis	0	0	1
Leopoldamys edwardsi	1	1	1
Leopoldamys neilli	0	0	1
Micromys minutus	0	0	1
Mus musculus	0	0	1
Mus pahari	0	0	1
Niviventer andersoni	0	0	1
Niviventer confucianus	1	1	1
Niviventer cremoriventer	1	1	1
Niviventer eha	0	0	1
Niviventer excelsior	0	0	1
Niviventer fulvescens	0	0	1
Rattus andamanensis	0	0	1
Rattus brunneusculus	0	0	1
Rattus nitidus	1	1	1
Rattus tanezumi	1	0	1
Vernaya fulva	0	0	1
Platacanthomyidae
Typhlomys cinereus	0	0	1
Pteromyidae
Hylopetes alboniger	0	0	1
Petaurista elegans	0	0	1
Petaurista philippensis	1	0	1
Sciuridae
Callosciurus erythraeus	1	1	1
Dremomys gularis	0	0	1
Dremomys pernyi	1	0	1
Dremomys rufigenis	1	1	1
Ratufa bicolor	0	0	1
Sciurotamias forresti	0	0	1
Tamiops mcclellandii	0	0	1
Tamiops swinhoei	0	0	1
Spalacidae
Rhizomys sinensis	1	0	1
Scandentia	0	0	1
Tupaiidae
Tupaia belangeri	0	0	1
Reptilia	0	0	39
Squamata	0	0	39
Agamidae	0	0	3
Anguidae	0	0	1
Colubridae	0	0	19
Elapidae	0	0	4
Gekkonidae	0	0	3
Pseudoxenodontidae	0	0	1
Pythonidae	0	0	1
Scincidae	0	0	3
Typhlopidae	0	0	1
Viperidae	0	0	3
Grand Total	58	37	655

## Sheet: OTUs_without_sp_names
SSU_OR_LSU_ID	SSU_AND_LSU_ID	LSUOTU	LSUOTUName	LSUClass	LSUOrder	LSUFamily	LSUGenus	LSUSpecies	SSUOTU	SSUOTUName	SSUClass	SSUOrder	SSUFamily	SSUGenus	SSUSpecies	Distribution notes
1	1	LSU009	Rhacophorus sp1	Amphibians	Anura	Rhacophoridae	Rhacophorus	sp1	SSU015	Rhacophorus sp1	Amphibians	Anura	Rhacophoridae	Rhacophorus	sp1	Rhacophorus genus is known from India, Japan, Madagascar, Africa, and Southeast Asia
1	1	LSU014	Nanorana sp1	Amphibians	Anura	Dicroglossidae	Nanorana	sp1	SSU014	Nanorana sp1	Amphibians	Anura	Dicroglossidae	Nanorana	sp1
1	0	LSU076	Megophryidae sp1	Amphibians	Anura	Megophryidae		sp1
1	0	LSU109	Megophryidae sp2	Amphibians	Anura	Megophryidae		sp2
1	1	LSU064	Megophryidae sp3	Amphibians	Anura	Megophryidae		sp3	SSU009	Megophryidae sp3	Amphibians	Anura	Megophryidae		sp3
1	0	LSU075	Megophryidae sp4	Amphibians	Anura	Megophryidae		sp4
1	1	LSU037	Megophryidae sp5	Amphibians	Anura	Megophryidae		sp5	SSU006	Megophryidae sp5	Amphibians	Anura	Megophryidae		sp5
1	1	LSU061	Megophryidae sp6	Amphibians	Anura	Megophryidae		sp6	SSU042	Megophryidae sp6	Amphibians	Anura	Megophryidae		sp6
1	0								SSU027	Megophryidae sp7	Amphibians	Anura	Megophryidae		sp7
1	0								SSU073	Megophryidae sp8	Amphibians	Anura	Megophryidae		sp8
1	0	LSU081	Kurixalus sp1	Amphibians	Anura	Rhacophoridae	Kurixalus	sp1								Kurixalus genus known from Himalayan front ranges of eastern India southward and eastward to Cambodia, Vietnam, southern China, Taiwan, and the Ryukyu Islands
1	0	LSU029	Kurixalus sp2	Amphibians	Anura	Rhacophoridae	Kurixalus	sp2								Kurixalus genus known from Himalayan front ranges of eastern India southward and eastward to Cambodia, Vietnam, southern China, Taiwan, and the Ryukyu Islands
1	0								SSU094	Anura sp1	Amphibians	Anura			sp1
1	0								SSU051	Vanellus sp1	Birds	Charadriiformes	Charadriidae	Vanellus	sp1
1	0								SSU049	Chrysolophus sp1	Birds	Galliformes	Phasianidae	Chrysolophus	sp1
1	0								SSU040	Phasianidae sp1	Birds	Galliformes	Phasianidae		sp1
1	1	LSU095	Leiothrichidae sp1	Birds	Passeriformes	Leiothrichidae		sp1	SSU013	Leiothrichidae sp1	Birds	Passeriformes	Leiothrichidae		sp1
1	0								SSU080	Ficedula sp2	Birds	Passeriformes	Muscicapidae	Ficedula	sp2
1	0								SSU057	Ficedula sp1	Birds	Passeriformes	Muscicapidae	Ficedula	sp1
1	0								SSU020	Turdidae sp1	Birds	Passeriformes	Turdidae		sp1	Turdidae birds have been revised into Muscicapidae
1	0								SSU101	Passeriformes sp1	Birds	Passeriformes			sp1
1	1	LSU065	Passeriformes sp2	Birds				sp2	SSU021	Passeriformes sp2	Birds	Passeriformes			sp2
1	0								SSU121	Passeriformes sp3	Birds	Passeriformes			sp3
1	0								SSU035	Rodentia sp1	Mammals	Rodentia			sp1
1	1	LSU062	Rattus sp1	Mammals	Rodentia	Muridae	Rattus	sp1	SSU075	Rattus sp1	Mammals	Rodentia	Muridae	Rattus	sp1
1	0								SSU019	Scincidae sp1	Reptiles	Squamata	Scincidae		sp1
1	0								SSU032	Squamata sp1	Reptiles	Squamata			sp1
1	0	LSU059	Viperidae sp1	Reptiles	Squamata	Viperidae		sp1

## Sheet: OTUs_with_sp_names
Class	order	family	genus	species	SSU_OR_LSU_ID	SSU_AND_LSU_ID	LSU_ID	SSU_ID	LSUOTU	LSUOTUName	LSUClass	LSUOrder	LSUFamily	LSUGenus	LSUSpecies	SSUOTU	SSUOTUName	SSUClass	SSUOrder	SSUFamily	SSUGenus	SSUSpecies
Amphibia	Anura	Bombinatoridae	Bombina	Bombina maxima	1	1	TRUE	TRUE	LSU004	Bombina maxima	Amphibians	Anura	Bombinatoridae	Bombina	maxima	SSU002	Bombina maxima	Amphibians	Anura	Bombinatoridae	Bombina	maxima
Amphibia	Anura	Bombinatoridae	Bombina	Bombina microdeladigitora	0	0	FALSE	FALSE
Amphibia	Anura	Bufonidae	Bufo	Bufo ailaoanus	0	0	FALSE	FALSE
Amphibia	Anura	Bufonidae	Bufo	Bufo pageoti	1	1	TRUE	TRUE	LSU005	Bufo pageoti	Amphibians	Anura	Bufonidae	Bufo	pageoti	SSU010	Bufo pageoti	Amphibians	Anura	Bufonidae	Bufo	pageoti
Amphibia	Anura	Bufonidae	Duttaphrynus	Duttaphrynus melanostictus	0	0	FALSE	FALSE
Amphibia	Anura	Dicroglossidae	Fejervarya	Fejervarya limnocharis	0	0	FALSE	FALSE
Amphibia	Anura	Dicroglossidae	Nanorana	Nanorana maculosa	1	0	TRUE	FALSE	LSU068	Nanorana maculosa	Amphibians	Anura	Dicroglossidae	Nanorana	maculosa
Amphibia	Anura	Dicroglossidae	Nanorana	Nanorana unculuanus	1	1	TRUE	TRUE	LSU002	Nanorana unculuanus	Amphibians	Anura	Dicroglossidae	Nanorana	unculuanus	SSU001	Nanorana unculuanus	Amphibians	Anura	Dicroglossidae	Nanorana	unculuanus
Amphibia	Anura	Dicroglossidae	Nanorana	Nanorana yunnanensis	1	1	TRUE	TRUE	LSU012	Nanorana yunnanensis	Amphibians	Anura	Dicroglossidae	Nanorana	yunnanensis	SSU012	Nanorana yunnanensis	Amphibians	Anura	Dicroglossidae	Nanorana	yunnanensis
Amphibia	Anura	Hylidae	Hyla	Hyla annectans	0	0	FALSE	FALSE
Amphibia	Anura	Megophryidae	Brachytarsophrys	Brachytarsophrys carinensis	0	0	FALSE	FALSE
Amphibia	Anura	Megophryidae	Leptobrachium	Leptobrachium ailaonicum	1	1	TRUE	TRUE	LSU118	Leptobrachium ailaonicum	Amphibians	Anura	Megophryidae	Leptobrachium	ailaonicum	SSU050	Leptobrachium ailaonicum	Amphibians	Anura	Megophryidae	Leptobrachium	ailaonicum
Amphibia	Anura	Megophryidae	Leptobrachium	Leptobrachium sp.	0	0	FALSE	FALSE
Amphibia	Anura	Megophryidae	Leptolalax	Leptolalax oshanensis	0	0	FALSE	FALSE
Amphibia	Anura	Megophryidae	Leptolalax	Leptolalax pelodytoides	0	0	FALSE	FALSE
Amphibia	Anura	Megophryidae	Megophrys	Megophrys minor	0	0	FALSE	FALSE
Amphibia	Anura	Megophryidae	Megophrys	Megophrys omeimontis	0	0	FALSE	FALSE
Amphibia	Anura	Megophryidae	Oreolalax	Oreolalax jingdongensis	1	0	FALSE	TRUE								SSU003	Oreolalax jingdongensis	Amphibians	Anura	Megophryidae	Oreolalax	jingdongensis
Amphibia	Anura	Microhylidae	Glyphoglossus	Glyphoglossus yunnanensis	1	1	TRUE	TRUE	LSU041	Glyphoglossus yunnanensis	Amphibians	Anura	Microhylidae	Glyphoglossus	yunnanensis	SSU084	Glyphoglossus yunnanensis	Amphibians	Anura	Microhylidae	Glyphoglossus	yunnanensis
Amphibia	Anura	Microhylidae	Microhyla	Microhyla ornata	0	0	FALSE	FALSE
Amphibia	Anura	Ranidae	Amolops	Amolops mantzorum	1	1	TRUE	TRUE	LSU093	Amolops mantzorum	Amphibians	Anura	Ranidae	Amolops	mantzorum	SSU100	Amolops mantzorum	Amphibians	Anura	Ranidae	Amolops	mantzorum
Amphibia	Anura	Ranidae	Odorrana	Odorrana andersonii	1	0	FALSE	TRUE								SSU023	Odorrana andersonii	Amphibians	Anura	Ranidae	Odorrana	andersonii
Amphibia	Anura	Ranidae	Rana	Rana chaochiaoensis	1	1	TRUE	TRUE	LSU020	Rana chaochiaoensis	Amphibians	Anura	Ranidae	Rana	chaochiaoensis	SSU011	Rana chaochiaoensis	Amphibians	Anura	Ranidae	Rana	chaochiaoensis
Amphibia	Anura	Rhacophoridae	Polypedates	Polypedates leucomystax	0	0	FALSE	FALSE
Amphibia	Anura	Rhacophoridae	Theloderma	Theloderma bicolor	1	0	TRUE	FALSE	LSU045	Theloderma bicolor	Amphibians	Anura	Rhacophoridae	Theloderma	bicolor
Amphibia	Urodela	Salamandridae	Cynops	Cynops cyanurus	1	1	TRUE	TRUE	LSU019	Cynops cyanurus	Amphibians	Caudata	Salamandridae	Cynops	cyanurus	SSU055	Cynops cyanurus	Amphibians	Caudata	Salamandridae	Cynops	cyanurus
Amphibia	Urodela	Salamandridae	Tylototriton	Tylototriton verrucosus	1	1	TRUE	TRUE	LSU013	Tylototriton verrucosus	Amphibians	Caudata	Salamandridae	Tylototriton	verrucosus	SSU018	Tylototriton verrucosus	Amphibians	Caudata	Salamandridae	Tylototriton	verrucosus
Aves	Anseriformes	Anatidae	Aix	Aix galericulata	0	0	FALSE	FALSE
Aves	Anseriformes	Anatidae	Anas	Anas clypeata	0	0	FALSE	FALSE
Aves	Anseriformes	Anatidae	Anas	Anas crecca	0	0	FALSE	FALSE
Aves	Anseriformes	Anatidae	Mergus	Mergus merganser	0	0	FALSE	FALSE
Aves	Anseriformes	Anatidae	Tadorna	Tadorna ferruginea	0	0	FALSE	FALSE
Aves	Apodiformes	Apodidae	Apus	Apus affinis	0	0	FALSE	FALSE
Aves	Apodiformes	Apodidae	Apus	Apus pacificus	0	0	FALSE	FALSE
Aves	Apodiformes	Apodidae	Hirundapus	Hirundapus caudacutus	0	0	FALSE	FALSE
Aves	Bucerotiformes	Upupidae	Upupa	Upupa epops	0	0	FALSE	FALSE
Aves	Caprimulgiformes	Caprimulgidae	Caprimulgus	Caprimulgus indicus	0	0	FALSE	FALSE
Aves	Caprimulgiformes	Caprimulgidae	Caprimulgus	Caprimulgus macrurus	0	0	FALSE	FALSE
Aves	Charadriiformes	Charadriidae	Charadrius	Charadrius dubius	0	0	FALSE	FALSE
Aves	Charadriiformes	Charadriidae	Charadrius	Charadrius placidus	0	0	FALSE	FALSE
Aves	Charadriiformes	Charadriidae	Pluvialis	Pluvialis fulva	0	0	FALSE	FALSE
Aves	Charadriiformes	Charadriidae	Vanellus	Vanellus cinereus	0	0	FALSE	FALSE
Aves	Charadriiformes	Charadriidae	Vanellus	Vanellus duvaucelii	0	0	FALSE	FALSE
Aves	Charadriiformes	Charadriidae	Vanellus	Vanellus vanellus	0	0	FALSE	FALSE
Aves	Charadriiformes	Laridae	Larus	Larus brunnicephalus	0	0	FALSE	FALSE
Aves	Charadriiformes	Recurvirostridae	Himantopus	Himantopus himantopus	0	0	FALSE	FALSE
Aves	Charadriiformes	Scolopacidae	Actitis	Actitis hypoleucos	0	0	FALSE	FALSE
Aves	Charadriiformes	Scolopacidae	Gallinago	Gallinago gallinago	0	0	FALSE	FALSE
Aves	Charadriiformes	Scolopacidae	Gallinago	Gallinago solitaria	0	0	FALSE	FALSE
Aves	Charadriiformes	Scolopacidae	Gallinago	Gallinago stenura	0	0	FALSE	FALSE
Aves	Charadriiformes	Scolopacidae	Scolopax	Scolopax rusticola	0	0	FALSE	FALSE
Aves	Charadriiformes	Scolopacidae	Tringa	Tringa glareola	0	0	FALSE	FALSE
Aves	Charadriiformes	Scolopacidae	Tringa	Tringa ochropus	0	0	FALSE	FALSE
Aves	Ciconiiformes	Ciconiidae	Anastomus	Anastomus oscitans	0	0	FALSE	FALSE
Aves	Columbiformes	Columbidae	Chalcophaps	Chalcophaps indica	0	0	FALSE	FALSE
Aves	Columbiformes	Columbidae	Columba	Columba hodgsonii	0	0	FALSE	FALSE
Aves	Columbiformes	Columbidae	Streptopelia	Streptopelia chinensis	0	0	FALSE	FALSE
Aves	Columbiformes	Columbidae	Streptopelia	Streptopelia orientalis	0	0	FALSE	FALSE
Aves	Columbiformes	Columbidae	Streptopelia	Streptopelia tranquebarica	0	0	FALSE	FALSE
Aves	Columbiformes	Columbidae	Treron	Treron apicauda	0	0	FALSE	FALSE
Aves	Columbiformes	Columbidae	Treron	Treron curvirostra	0	0	FALSE	FALSE
Aves	Columbiformes	Columbidae	Treron	Treron sphenurus	0	0	FALSE	FALSE
Aves	Coraciiformes	Alcedinidae	Alcedo	Alcedo atthis	0	0	FALSE	FALSE
Aves	Coraciiformes	Alcedinidae	Halcyon	Halcyon pileata	0	0	FALSE	FALSE
Aves	Coraciiformes	Alcedinidae	Halcyon	Halcyon smyrnensis	0	0	FALSE	FALSE
Aves	Coraciiformes	Cerylidae	Megaceryle	Megaceryle lugubris	0	0	FALSE	FALSE
Aves	Coraciiformes	Coraciidae	Coracias	Coracias benghalensis	0	0	FALSE	FALSE
Aves	Coraciiformes	Coraciidae	Eurystomus	Eurystomus orientalis	0	0	FALSE	FALSE
Aves	Coraciiformes	Meropidae	Merops	Merops orientalis	0	0	FALSE	FALSE
Aves	Coraciiformes	Meropidae	Merops	Merops viridis	0	0	FALSE	FALSE
Aves	Coraciiformes	Meropidae	Nyctyornis	Nyctyornis athertoni	0	0	FALSE	FALSE
Aves	Cuculiformes	Centropidae	Centropus	Centropus bengalensis	0	0	FALSE	FALSE
Aves	Cuculiformes	Centropidae	Centropus	Centropus sinensis	0	0	FALSE	FALSE
Aves	Cuculiformes	Cuculidae	Cacomantis	Cacomantis merulinus	0	0	FALSE	FALSE
Aves	Cuculiformes	Cuculidae	Cacomantis	Cacomantis sonneratii	0	0	FALSE	FALSE
Aves	Cuculiformes	Cuculidae	Chrysococcyx	Chrysococcyx maculatus	0	0	FALSE	FALSE
Aves	Cuculiformes	Cuculidae	Clamator	Clamator coromandus	0	0	FALSE	FALSE
Aves	Cuculiformes	Cuculidae	Cuculus	Cuculus canorus	0	0	FALSE	FALSE
Aves	Cuculiformes	Cuculidae	Cuculus	Cuculus micropterus	0	0	FALSE	FALSE
Aves	Cuculiformes	Cuculidae	Cuculus	Cuculus poliocephalus	0	0	FALSE	FALSE
Aves	Cuculiformes	Cuculidae	Cuculus	Cuculus saturatus	0	0	FALSE	FALSE
Aves	Cuculiformes	Cuculidae	Eudynamys	Eudynamys scolopacea	0	0	FALSE	FALSE
Aves	Cuculiformes	Cuculidae	Hierococcyx	Hierococcyx fugax	0	0	FALSE	FALSE
Aves	Cuculiformes	Cuculidae	Hierococcyx	Hierococcyx sparverioides	0	0	FALSE	FALSE
Aves	Cuculiformes	Cuculidae	Phaenicophaeus	Phaenicophaeus tristis	0	0	FALSE	FALSE
Aves	Cuculiformes	Cuculidae	Surniculus	Surniculus lugubris	0	0	FALSE	FALSE
Aves	Falconiformes	Accipitridae	Accipiter	Accipiter nisus	0	0	FALSE	FALSE
Aves	Falconiformes	Accipitridae	Accipiter	Accipiter trivirgatus	0	0	FALSE	FALSE
Aves	Falconiformes	Accipitridae	Accipiter	Accipiter virgatus	0	0	FALSE	FALSE
Aves	Falconiformes	Accipitridae	Butastur	Butastur liventer	0	0	FALSE	FALSE
Aves	Falconiformes	Accipitridae	Buteo	Buteo buteo	0	0	FALSE	FALSE
Aves	Falconiformes	Accipitridae	Circus	Circus melanoleucos	0	0	FALSE	FALSE
Aves	Falconiformes	Accipitridae	Gyps	Gyps himalayensis	0	0	FALSE	FALSE
Aves	Falconiformes	Accipitridae	Haliastur	Haliastur indus	0	0	FALSE	FALSE
Aves	Falconiformes	Accipitridae	Hieraaetus	Hieraaetus kienerii	0	0	FALSE	FALSE
Aves	Falconiformes	Accipitridae	Ictinaetus	Ictinaetus malayensis	0	0	FALSE	FALSE
Aves	Falconiformes	Accipitridae	Pernis	Pernis ptilorhynchus	0	0	FALSE	FALSE
Aves	Falconiformes	Accipitridae	Spilornis	Spilornis cheela	0	0	FALSE	FALSE
Aves	Falconiformes	Accipitridae	Spizaetus	Spizaetus nipalensis	0	0	FALSE	FALSE
Aves	Falconiformes	Falconidae	Falco	Falco severus	0	0	FALSE	FALSE
Aves	Falconiformes	Falconidae	Falco	Falco tinnunculus	0	0	FALSE	FALSE
Aves	Galliformes	Phasianidae	Arborophila	Arborophila charltonii	0	0	FALSE	FALSE
Aves	Galliformes	Phasianidae	Arborophila	Arborophila rufogularis	1	1	TRUE	TRUE	LSU056	Arborophila rufogularis	Birds	Galliformes	Phasianidae	Arborophila	rufogularis	SSU016	Arborophila rufogularis	Birds	Galliformes	Phasianidae	Arborophila	rufogularis
Aves	Galliformes	Phasianidae	Arborophila	Arborophila torqueola	0	0	FALSE	FALSE
Aves	Galliformes	Phasianidae	Bambusicola	Bambusicola fytchii	0	0	FALSE	FALSE
Aves	Galliformes	Phasianidae	Chrysolophus	Chrysolophus amherstiae	1	0	FALSE	TRUE								SSU026	Chrysolophus amherstiae	Birds	Galliformes	Phasianidae	Chrysolophus	amherstiae
Aves	Galliformes	Phasianidae	Coturnix	Coturnix chinensis	0	0	FALSE	FALSE
Aves	Galliformes	Phasianidae	Coturnix	Coturnix coturnix	0	0	FALSE	FALSE
Aves	Galliformes	Phasianidae	Francolinus	Francolinus pintadeanus	0	0	FALSE	FALSE
Aves	Galliformes	Phasianidae	Gallus	Gallus gallus	0	0	FALSE	FALSE
Aves	Galliformes	Phasianidae	Lophura	Lophura nycthemera	1	0	FALSE	TRUE								SSU007	Lophura nycthemera	Birds	Galliformes	Phasianidae	Lophura	nycthemera
Aves	Galliformes	Phasianidae	Pavo	Pavo muticus	0	0	FALSE	FALSE
Aves	Galliformes	Phasianidae	Phasianus	Phasianus colchicus	0	0	FALSE	FALSE
Aves	Galliformes	Phasianidae	Syrmaticus	Syrmaticus humiae	1	0	FALSE	TRUE								SSU034	Syrmaticus humiae	Birds	Galliformes	Phasianidae	Syrmaticus	humiae
Aves	Galliformes	Phasianidae	Tragopan	Tragopan temminckii	1	0	FALSE	TRUE								SSU028	Tragopan temminckii	Birds	Galliformes	Phasianidae	Tragopan	temminckii
Aves	Gruiformes	Rallidae	Amaurornis	Amaurornis phoenicurus	0	0	FALSE	FALSE
Aves	Gruiformes	Rallidae	Gallicrex	Gallicrex cinerea	0	0	FALSE	FALSE
Aves	Gruiformes	Rallidae	Gallinula	Gallinula chloropus	0	0	FALSE	FALSE
Aves	Gruiformes	Rallidae	Gallirallus	Gallirallus striatus	0	0	FALSE	FALSE
Aves	Gruiformes	Rallidae	Porzana	Porzana bicolor	0	0	FALSE	FALSE
Aves	Gruiformes	Rallidae	Porzana	Porzana fusca	0	0	FALSE	FALSE
Aves	Gruiformes	Rallidae	Porzana	Porzana pusilla	0	0	FALSE	FALSE
Aves	Passeriformes	Acrocephalidae	Acrocephalus	Acrocephalus aedon	0	0	FALSE	FALSE
Aves	Passeriformes	Acrocephalidae	Acrocephalus	Acrocephalus concinens	0	0	FALSE	FALSE
Aves	Passeriformes	Acrocephalidae	Acrocephalus	Acrocephalus scirpaceus	0	0	FALSE	FALSE
Aves	Passeriformes	Aegithalidae	Aegithalos	Aegithalos bonvaloti	0	0	FALSE	FALSE
Aves	Passeriformes	Aegithalidae	Aegithalos	Aegithalos concinnus	0	0	FALSE	FALSE
Aves	Passeriformes	Alaudidae	Alauda	Alauda gulgula	0	0	FALSE	FALSE
Aves	Passeriformes	Campephagidae	Coracina	Coracina macei	0	0	FALSE	FALSE
Aves	Passeriformes	Campephagidae	Coracina	Coracina melaschistos	0	0	FALSE	FALSE
Aves	Passeriformes	Campephagidae	Hemipus	Hemipus picatus	0	0	FALSE	FALSE
Aves	Passeriformes	Campephagidae	Pericrocotus	Pericrocotus brevirostris	0	0	FALSE	FALSE
Aves	Passeriformes	Campephagidae	Pericrocotus	Pericrocotus cantonensis	0	0	FALSE	FALSE
Aves	Passeriformes	Campephagidae	Pericrocotus	Pericrocotus ethologus	0	0	FALSE	FALSE
Aves	Passeriformes	Campephagidae	Pericrocotus	Pericrocotus flammeus	0	0	FALSE	FALSE
Aves	Passeriformes	Campephagidae	Pericrocotus	Pericrocotus roseus	0	0	FALSE	FALSE
Aves	Passeriformes	Campephagidae	Pericrocotus	Pericrocotus solaris	0	0	FALSE	FALSE
Aves	Passeriformes	Certhiidae	Certhia	Certhia discolor	0	0	FALSE	FALSE
Aves	Passeriformes	Certhiidae	Certhia	Certhia familiaris	0	0	FALSE	FALSE
Aves	Passeriformes	Certhiidae	Certhia	Certhia himalayana	0	0	FALSE	FALSE
Aves	Passeriformes	Cettiidae	Cettia	Cettia acanthizoides	0	0	FALSE	FALSE
Aves	Passeriformes	Cettiidae	Cettia	Cettia brunnifrons	0	0	FALSE	FALSE
Aves	Passeriformes	Cettiidae	Cettia	Cettia diphone	0	0	FALSE	FALSE
Aves	Passeriformes	Cettiidae	Cettia	Cettia flavolivacea	0	0	FALSE	FALSE
Aves	Passeriformes	Cettiidae	Cettia	Cettia fortipes	0	0	FALSE	FALSE
Aves	Passeriformes	Cettiidae	Cettia	Cettia major	0	0	FALSE	FALSE
Aves	Passeriformes	Cettiidae	Cettia	Cettia pallidipes	0	0	FALSE	FALSE
Aves	Passeriformes	Cettiidae	Tesia	Tesia castaneocoronata	0	0	FALSE	FALSE
Aves	Passeriformes	Cettiidae	Tesia	Tesia cyaniventer	0	0	FALSE	FALSE
Aves	Passeriformes	Cettiidae	Tickellia	Tickellia hodgsoni	0	0	FALSE	FALSE
Aves	Passeriformes	Chloropseidae	Chloropsis	Chloropsis hardwickii	0	0	FALSE	FALSE
Aves	Passeriformes	Cinclidae	Cinclus	Cinclus pallasii	0	0	FALSE	FALSE
Aves	Passeriformes	Cisticolidae	Cisticola	Cisticola juncidis	0	0	FALSE	FALSE
Aves	Passeriformes	Cisticolidae	Orthotomus	Orthotomus cuculatus	0	0	FALSE	FALSE
Aves	Passeriformes	Cisticolidae	Orthotomus	Orthotomus sutorius	0	0	FALSE	FALSE
Aves	Passeriformes	Cisticolidae	Prinia	Prinia atrogularis	0	0	FALSE	FALSE
Aves	Passeriformes	Cisticolidae	Prinia	Prinia criniger	0	0	FALSE	FALSE
Aves	Passeriformes	Cisticolidae	Prinia	Prinia hodgsonii	0	0	FALSE	FALSE
Aves	Passeriformes	Cisticolidae	Prinia	Prinia inornata	0	0	FALSE	FALSE
Aves	Passeriformes	Cisticolidae	Prinia	Prinia polychroa	0	0	FALSE	FALSE
Aves	Passeriformes	Cisticolidae	Prinia	Prinia rufescens	0	0	FALSE	FALSE
Aves	Passeriformes	Corvidae	Corvus	Corvus corone	0	0	FALSE	FALSE
Aves	Passeriformes	Corvidae	Corvus	Corvus macrorhynchos	0	0	FALSE	FALSE
Aves	Passeriformes	Corvidae	Corvus	Corvus splendens	0	0	FALSE	FALSE
Aves	Passeriformes	Corvidae	Dendrocitta	Dendrocitta formosae	0	0	FALSE	FALSE
Aves	Passeriformes	Corvidae	Garrulus	Garrulus glandarius	0	0	FALSE	FALSE
Aves	Passeriformes	Corvidae	Nucifraga	Nucifraga caryocatactes	0	0	FALSE	FALSE
Aves	Passeriformes	Corvidae	Oriolus	Oriolus chinensis	0	0	FALSE	FALSE
Aves	Passeriformes	Corvidae	Oriolus	Oriolus traillii	0	0	FALSE	FALSE
Aves	Passeriformes	Corvidae	Pica	Pica pica	0	0	FALSE	FALSE
Aves	Passeriformes	Corvidae	Urocissa	Urocissa erythrorhyncha	0	0	FALSE	FALSE
Aves	Passeriformes	Corvidae	Urocissa	Urocissa flavirostris	0	0	FALSE	FALSE
Aves	Passeriformes	Dicaeidae	Dicaeum	Dicaeum concolor	0	0	FALSE	FALSE
Aves	Passeriformes	Dicaeidae	Dicaeum	Dicaeum ignipectus	0	0	FALSE	FALSE
Aves	Passeriformes	Dicaeidae	Dicaeum	Dicaeum melanoxanthum	0	0	FALSE	FALSE
Aves	Passeriformes	Dicruridae	Dicrurus	Dicrurus aeneus	0	0	FALSE	FALSE
Aves	Passeriformes	Dicruridae	Dicrurus	Dicrurus annectans	0	0	FALSE	FALSE
Aves	Passeriformes	Dicruridae	Dicrurus	Dicrurus hottentottus	0	0	FALSE	FALSE
Aves	Passeriformes	Dicruridae	Dicrurus	Dicrurus leucophaeus	0	0	FALSE	FALSE
Aves	Passeriformes	Dicruridae	Dicrurus	Dicrurus macrocercus	0	0	FALSE	FALSE
Aves	Passeriformes	Estrildidae	Lonchura	Lonchura punctulata	0	0	FALSE	FALSE
Aves	Passeriformes	Estrildidae	Lonchura	Lonchura striata	0	0	FALSE	FALSE
Aves	Passeriformes	Eurylaimidae	Psarisomus	Psarisomus dalhousiae	0	0	FALSE	FALSE
Aves	Passeriformes	Fringillidae	Carduelis	Carduelis ambigua	0	0	FALSE	FALSE
Aves	Passeriformes	Fringillidae	Carduelis	Carduelis thibetana	0	0	FALSE	FALSE
Aves	Passeriformes	Fringillidae	Carpodacus	Carpodacus erythrinus	0	0	FALSE	FALSE
Aves	Passeriformes	Fringillidae	Carpodacus	Carpodacus nipalensis	0	0	FALSE	FALSE
Aves	Passeriformes	Fringillidae	Carpodacus	Carpodacus pulcherrimus	0	0	FALSE	FALSE
Aves	Passeriformes	Fringillidae	Carpodacus	Carpodacus vinaceus	0	0	FALSE	FALSE
Aves	Passeriformes	Fringillidae	Emberiza	Emberiza aureola	0	0	FALSE	FALSE
Aves	Passeriformes	Fringillidae	Emberiza	Emberiza elegans	0	0	FALSE	FALSE
Aves	Passeriformes	Fringillidae	Emberiza	Emberiza fucata	0	0	FALSE	FALSE
Aves	Passeriformes	Fringillidae	Emberiza	Emberiza godlewskii	0	0	FALSE	FALSE
Aves	Passeriformes	Fringillidae	Emberiza	Emberiza pusilla	0	0	FALSE	FALSE
Aves	Passeriformes	Fringillidae	Emberiza	Emberiza rutila	0	0	FALSE	FALSE
Aves	Passeriformes	Fringillidae	Emberiza	Emberiza spodocephala	0	0	FALSE	FALSE
Aves	Passeriformes	Fringillidae	Emberiza	Emberiza sulphurata	0	0	FALSE	FALSE
Aves	Passeriformes	Fringillidae	Emberiza	Emberiza tristrami	0	0	FALSE	FALSE
Aves	Passeriformes	Fringillidae	Fringilla	Fringilla montifringilla	0	0	FALSE	FALSE
Aves	Passeriformes	Fringillidae	Haematospiza	Haematospiza sipahi	0	0	FALSE	FALSE
Aves	Passeriformes	Fringillidae	Melophus	Melophus lathami	0	0	FALSE	FALSE
Aves	Passeriformes	Fringillidae	Mycerobas	Mycerobas melanozanthos	0	0	FALSE	FALSE
Aves	Passeriformes	Fringillidae	Propyrrhula	Propyrrhula subhimachala	0	0	FALSE	FALSE
Aves	Passeriformes	Fringillidae	Pyrrhula	Pyrrhula erythaca	0	0	FALSE	FALSE
Aves	Passeriformes	Fringillidae	Pyrrhula	Pyrrhula nipalensis	0	0	FALSE	FALSE
Aves	Passeriformes	Hirundinidae	Delichon	Delichon dasypus	0	0	FALSE	FALSE
Aves	Passeriformes	Hirundinidae	Delichon	Delichon nipalensis	0	0	FALSE	FALSE
Aves	Passeriformes	Hirundinidae	Hirundo	Hirundo daurica	0	0	FALSE	FALSE
Aves	Passeriformes	Hirundinidae	Hirundo	Hirundo rustica	0	0	FALSE	FALSE
Aves	Passeriformes	Hirundinidae	Riparia	Riparia paludicola	0	0	FALSE	FALSE
Aves	Passeriformes	Irenidae	Irena	Irena puella	0	0	FALSE	FALSE
Aves	Passeriformes	Laniidae	Lanius	Lanius collurioides	0	0	FALSE	FALSE
Aves	Passeriformes	Laniidae	Lanius	Lanius cristatus	0	0	FALSE	FALSE
Aves	Passeriformes	Laniidae	Lanius	Lanius schach	0	0	FALSE	FALSE
Aves	Passeriformes	Laniidae	Lanius	Lanius tephronotus	0	0	FALSE	FALSE
Aves	Passeriformes	Laniidae	Lanius	Lanius tigrinus	0	0	FALSE	FALSE
Aves	Passeriformes	Leiothrichidae	Actinodura	Actinodura egertoni	0	0	FALSE	FALSE
Aves	Passeriformes	Leiothrichidae	Actinodura	Actinodura ramsayi	0	0	FALSE	FALSE
Aves	Passeriformes	Leiothrichidae	Actinodura	Actinodura souliei	0	0	FALSE	FALSE
Aves	Passeriformes	Leiothrichidae	Babax	Babax lanceolatus	0	0	FALSE	FALSE
Aves	Passeriformes	Leiothrichidae	Garrulax	Garrulax affinis	0	0	FALSE	FALSE
Aves	Passeriformes	Leiothrichidae	Garrulax	Garrulax albogularis	0	0	FALSE	FALSE
Aves	Passeriformes	Leiothrichidae	Garrulax	Garrulax caerulatus	0	0	FALSE	FALSE
Aves	Passeriformes	Leiothrichidae	Garrulax	Garrulax canorus	0	0	FALSE	FALSE
Aves	Passeriformes	Leiothrichidae	Garrulax	Garrulax chinensis	0	0	FALSE	FALSE
Aves	Passeriformes	Leiothrichidae	Garrulax	Garrulax cineraceus	0	0	FALSE	FALSE
Aves	Passeriformes	Leiothrichidae	Garrulax	Garrulax elliotii	0	0	FALSE	FALSE
Aves	Passeriformes	Leiothrichidae	Trochalopteron	Trochalopteron erythrocephalum	1	0	TRUE	FALSE	LSU052	Trochalopteron erythrocephalum	Birds	Passeriformes	Leiothrichidae	Trochalopteron	erythrocephalum
Aves	Passeriformes	Leiothrichidae	Garrulax	Garrulax leucolophus	0	0	FALSE	FALSE
Aves	Passeriformes	Leiothrichidae	Garrulax	Garrulax milnei	0	0	FALSE	FALSE
Aves	Passeriformes	Leiothrichidae	Garrulax	Garrulax monileger	0	0	FALSE	FALSE
Aves	Passeriformes	Leiothrichidae	Garrulax	Garrulax pectoralis	0	0	FALSE	FALSE
Aves	Passeriformes	Leiothrichidae	Garrulax	Garrulax sannio	0	0	FALSE	FALSE
Aves	Passeriformes	Leiothrichidae	Garrulax	Garrulax squamatus	0	0	FALSE	FALSE
Aves	Passeriformes	Leiothrichidae	Garrulax	Garrulax subunicolor	0	0	FALSE	FALSE
Aves	Passeriformes	Leiothrichidae	Leiothrix	Leiothrix argentauris	0	0	FALSE	FALSE
Aves	Passeriformes	Leiothrichidae	Leiothrix	Leiothrix lutea	0	0	FALSE	FALSE
Aves	Passeriformes	Leiothrichidae	Liocichla	Liocichla phoenicea	0	0	FALSE	FALSE
Aves	Passeriformes	Leiothrichidae	Minla	Minla cyanouroptera	0	0	FALSE	FALSE
Aves	Passeriformes	Leiothrichidae	Minla	Minla ignotincta	0	0	FALSE	FALSE
Aves	Passeriformes	Leiothrichidae	Minla	Minla strigula	0	0	FALSE	FALSE
Aves	Passeriformes	Locustellidae	Bradypterus	Bradypterus luteoventris	0	0	FALSE	FALSE
Aves	Passeriformes	Locustellidae	Bradypterus	Bradypterus mandelli	0	0	FALSE	FALSE
Aves	Passeriformes	Locustellidae	Bradypterus	Bradypterus tacsanowskius	0	0	FALSE	FALSE
Aves	Passeriformes	Locustellidae	Bradypterus	Bradypterus thoracicus	0	0	FALSE	FALSE
Aves	Passeriformes	Locustellidae	Locustella	Locustella certhiola	0	0	FALSE	FALSE
Aves	Passeriformes	Locustellidae	Locustella	Locustella lanceolata	0	0	FALSE	FALSE
Aves	Passeriformes	Locustellidae	Megalurus	Megalurus palustris	0	0	FALSE	FALSE
Aves	Passeriformes	Monarchidae	Hypothymis	Hypothymis azurea	0	0	FALSE	FALSE
Aves	Passeriformes	Monarchidae	Terpsiphone	Terpsiphone paradisi	0	0	FALSE	FALSE
Aves	Passeriformes	Motacillidae	Anthus	Anthus cervinus	0	0	FALSE	FALSE
Aves	Passeriformes	Motacillidae	Anthus	Anthus hodgsoni	0	0	FALSE	FALSE
Aves	Passeriformes	Motacillidae	Anthus	Anthus roseatus	0	0	FALSE	FALSE
Aves	Passeriformes	Motacillidae	Anthus	Anthus rufulus	0	0	FALSE	FALSE
Aves	Passeriformes	Motacillidae	Anthus	Anthus sylvanus	0	0	FALSE	FALSE
Aves	Passeriformes	Motacillidae	Dendronanthus	Dendronanthus indicus	0	0	FALSE	FALSE
Aves	Passeriformes	Motacillidae	Motacilla	Motacilla alba	0	0	FALSE	FALSE
Aves	Passeriformes	Motacillidae	Motacilla	Motacilla cinerea	0	0	FALSE	FALSE
Aves	Passeriformes	Motacillidae	Motacilla	Motacilla flava	0	0	FALSE	FALSE
Aves	Passeriformes	Muscicapidae	Brachypteryx	Brachypteryx hyperythra	0	0	FALSE	FALSE
Aves	Passeriformes	Muscicapidae	Brachypteryx	Brachypteryx leucophrys	0	0	FALSE	FALSE
Aves	Passeriformes	Muscicapidae	Brachypteryx	Brachypteryx montana	0	0	FALSE	FALSE
Aves	Passeriformes	Muscicapidae	Chaimarrornis	Chaimarrornis leucocephalus	0	0	FALSE	FALSE
Aves	Passeriformes	Muscicapidae	Cochoa	Cochoa purpurea	0	0	FALSE	FALSE
Aves	Passeriformes	Muscicapidae	Copsychus	Copsychus malabaricus	0	0	FALSE	FALSE
Aves	Passeriformes	Muscicapidae	Copsychus	Copsychus saularis	0	0	FALSE	FALSE
Aves	Passeriformes	Muscicapidae	Cyanoptila	Cyanoptila cumatilis	1	1	TRUE	TRUE	LSU073	Cyanoptila cumatilis	Birds	Passeriformes	Muscicapidae	Cyanoptila	cumatilis	SSU031	Cyanoptila cumatilis	Birds	Passeriformes	Muscicapidae	Cyanoptila	cumatilis
Aves	Passeriformes	Muscicapidae	Cyornis	Cyornis banyumas	1	1	TRUE	TRUE	LSU108	Cyornis banyumas	Birds	Passeriformes	Muscicapidae	Cyornis	banyumas	SSU052	Cyornis banyumas	Birds	Passeriformes	Muscicapidae	Cyornis	banyumas
Aves	Passeriformes	Muscicapidae	Cyornis	Cyornis hodgsoni	0	0	FALSE	FALSE
Aves	Passeriformes	Muscicapidae	Cyornis	Cyornis rubeculoides	0	0	FALSE	FALSE
Aves	Passeriformes	Muscicapidae	Cyornis	Cyornis unicolor	0	0	FALSE	FALSE
Aves	Passeriformes	Muscicapidae	Enicurus	Enicurus leschenaulti	0	0	FALSE	FALSE
Aves	Passeriformes	Muscicapidae	Enicurus	Enicurus maculatus	0	0	FALSE	FALSE
Aves	Passeriformes	Muscicapidae	Enicurus	Enicurus schistaceus	0	0	FALSE	FALSE
Aves	Passeriformes	Muscicapidae	Enicurus	Enicurus scouleri	0	0	FALSE	FALSE
Aves	Passeriformes	Muscicapidae	Eumyias	Eumyias thalassina	0	0	FALSE	FALSE
Aves	Passeriformes	Muscicapidae	Ficedula	Ficedula hodgsonii	0	0	FALSE	FALSE
Aves	Passeriformes	Muscicapidae	Ficedula	Ficedula hyperythra	0	0	FALSE	FALSE
Aves	Passeriformes	Muscicapidae	Ficedula	Ficedula monileger	0	0	FALSE	FALSE
Aves	Passeriformes	Muscicapidae	Ficedula	Ficedula mugimaki	0	0	FALSE	FALSE
Aves	Passeriformes	Muscicapidae	Ficedula	Ficedula narcissina	0	0	FALSE	FALSE
Aves	Passeriformes	Muscicapidae	Ficedula	Ficedula parva	1	0	FALSE	TRUE								SSU048	Ficedula parva	Birds	Passeriformes	Muscicapidae	Ficedula	parva
Aves	Passeriformes	Muscicapidae	Ficedula	Ficedula sapphira	0	0	FALSE	FALSE
Aves	Passeriformes	Muscicapidae	Ficedula	Ficedula strophiata	0	0	FALSE	FALSE
Aves	Passeriformes	Muscicapidae	Ficedula	Ficedula tricolor	0	0	FALSE	FALSE
Aves	Passeriformes	Muscicapidae	Ficedula	Ficedula westermanni	0	0	FALSE	FALSE
Aves	Passeriformes	Muscicapidae	Ficedula	Ficedula zanthopygia	0	0	FALSE	FALSE
Aves	Passeriformes	Muscicapidae	Hodgsonius	Hodgsonius phaenicuroides	0	0	FALSE	FALSE
Aves	Passeriformes	Muscicapidae	Luscinia	Luscinia brunnea	0	0	FALSE	FALSE
Aves	Passeriformes	Muscicapidae	Luscinia	Luscinia calliope	0	0	FALSE	FALSE
Aves	Passeriformes	Muscicapidae	Luscinia	Luscinia cyane	0	0	FALSE	FALSE
Aves	Passeriformes	Muscicapidae	Luscinia	Luscinia pectardens	0	0	FALSE	FALSE
Aves	Passeriformes	Muscicapidae	Luscinia	Luscinia pectoralis	0	0	FALSE	FALSE
Aves	Passeriformes	Muscicapidae	Luscinia	Luscinia sibilans	0	0	FALSE	FALSE
Aves	Passeriformes	Muscicapidae	Luscinia	Luscinia svecica	0	0	FALSE	FALSE
Aves	Passeriformes	Muscicapidae	Monticola	Monticola gularis	1	1	TRUE	TRUE	LSU079	Monticola gularis	Birds	Passeriformes	Muscicapidae	Monticola	gularis	SSU024	Monticola gularis	Birds	Passeriformes	Muscicapidae	Monticola	gularis
Aves	Passeriformes	Muscicapidae	Monticola	Monticola rufiventris	0	0	FALSE	FALSE
Aves	Passeriformes	Muscicapidae	Monticola	Monticola solitarius	0	0	FALSE	FALSE
Aves	Passeriformes	Muscicapidae	Muscicapa	Muscicapa dauurica	0	0	FALSE	FALSE
Aves	Passeriformes	Muscicapidae	Muscicapa	Muscicapa ferruginea	0	0	FALSE	FALSE
Aves	Passeriformes	Muscicapidae	Muscicapa	Muscicapa muttui	0	0	FALSE	FALSE
Aves	Passeriformes	Muscicapidae	Muscicapa	Muscicapa sibirica	0	0	FALSE	FALSE
Aves	Passeriformes	Muscicapidae	Myiomela	Myiomela leucura	0	0	FALSE	FALSE
Aves	Passeriformes	Muscicapidae	Myophonus	Myophonus caeruleus	0	0	FALSE	FALSE
Aves	Passeriformes	Muscicapidae	Niltava	Niltava davidi	0	0	FALSE	FALSE
Aves	Passeriformes	Muscicapidae	Niltava	Niltava grandis	0	0	FALSE	FALSE
Aves	Passeriformes	Muscicapidae	Niltava	Niltava macgrigoriae	0	0	FALSE	FALSE
Aves	Passeriformes	Muscicapidae	Niltava	Niltava sundara	0	0	FALSE	FALSE
Aves	Passeriformes	Muscicapidae	Niltava	Niltava vivida	0	0	FALSE	FALSE
Aves	Passeriformes	Muscicapidae	Paradoxornis	Paradoxornis brunneus	0	0	FALSE	FALSE
Aves	Passeriformes	Muscicapidae	Paradoxornis	Paradoxornis gularis	0	0	FALSE	FALSE
Aves	Passeriformes	Muscicapidae	Paradoxornis	Paradoxornis guttaticollis	0	0	FALSE	FALSE
Aves	Passeriformes	Muscicapidae	Paradoxornis	Paradoxornis nipalensis	0	0	FALSE	FALSE
Aves	Passeriformes	Muscicapidae	Paradoxornis	Paradoxornis unicolor	0	0	FALSE	FALSE
Aves	Passeriformes	Muscicapidae	Paradoxornis	Paradoxornis webbianus	0	0	FALSE	FALSE
Aves	Passeriformes	Muscicapidae	Phoenicurus	Phoenicurus auroreus	0	0	FALSE	FALSE
Aves	Passeriformes	Muscicapidae	Phoenicurus	Phoenicurus frontalis	0	0	FALSE	FALSE
Aves	Passeriformes	Muscicapidae	Phoenicurus	Phoenicurus hodgsoni	0	0	FALSE	FALSE
Aves	Passeriformes	Muscicapidae	Phoenicurus	Phoenicurus ochruros	0	0	FALSE	FALSE
Aves	Passeriformes	Muscicapidae	Rhinomyias	Rhinomyias brunneatus	0	0	FALSE	FALSE
Aves	Passeriformes	Muscicapidae	Rhyacornis	Rhyacornis fuliginosus	0	0	FALSE	FALSE
Aves	Passeriformes	Muscicapidae	Saxicola	Saxicola caprata	0	0	FALSE	FALSE
Aves	Passeriformes	Muscicapidae	Saxicola	Saxicola ferrea	0	0	FALSE	FALSE
Aves	Passeriformes	Muscicapidae	Saxicola	Saxicola torquata	0	0	FALSE	FALSE
Aves	Passeriformes	Muscicapidae	Tarsiger	Tarsiger chrysaeus	0	0	FALSE	FALSE
Aves	Passeriformes	Muscicapidae	Tarsiger	Tarsiger cyanurus	0	0	FALSE	FALSE
Aves	Passeriformes	Muscicapidae	Tarsiger	Tarsiger indicus	0	0	FALSE	FALSE
Aves	Passeriformes	Muscicapidae	Turdus	Turdus boulboul	0	0	FALSE	FALSE
Aves	Passeriformes	Muscicapidae	Turdus	Turdus dissimilis	1	1	TRUE	TRUE	LSU091	Turdus dissimilis	Birds	Passeriformes	Turdidae	Turdus	dissimilis	SSU046	Turdus dissimilis	Birds	Passeriformes	Turdidae	Turdus	dissimilis
Aves	Passeriformes	Muscicapidae	Turdus	Turdus mupinensis	0	0	FALSE	FALSE
Aves	Passeriformes	Muscicapidae	Turdus	Turdus naumanni	0	0	FALSE	FALSE
Aves	Passeriformes	Muscicapidae	Turdus	Turdus obscurus	0	0	FALSE	FALSE
Aves	Passeriformes	Muscicapidae	Turdus	Turdus pallidus	0	0	FALSE	FALSE
Aves	Passeriformes	Muscicapidae	Turdus	Turdus rubrocanus	0	0	FALSE	FALSE
Aves	Passeriformes	Muscicapidae	Turdus	Turdus ruficollis	0	0	FALSE	FALSE
Aves	Passeriformes	Muscicapidae	Zoothera	Zoothera citrina	0	0	FALSE	FALSE
Aves	Passeriformes	Muscicapidae	Zoothera	Zoothera dauma	0	0	FALSE	FALSE
Aves	Passeriformes	Muscicapidae	Zoothera	Zoothera dixoni	0	0	FALSE	FALSE
Aves	Passeriformes	Muscicapidae	Zoothera	Zoothera mollissima	0	0	FALSE	FALSE
Aves	Passeriformes	Muscicapidae	Zoothera	Zoothera sibirica	0	0	FALSE	FALSE
Aves	Passeriformes	Nectariniidae	Aethopyga	Aethopyga gouldiae	0	0	FALSE	FALSE
Aves	Passeriformes	Nectariniidae	Aethopyga	Aethopyga ignicauda	0	0	FALSE	FALSE
Aves	Passeriformes	Nectariniidae	Aethopyga	Aethopyga nipalensis	0	0	FALSE	FALSE
Aves	Passeriformes	Nectariniidae	Aethopyga	Aethopyga saturata	0	0	FALSE	FALSE
Aves	Passeriformes	Nectariniidae	Aethopyga	Aethopyga siparaja	0	0	FALSE	FALSE
Aves	Passeriformes	Nectariniidae	Arachnothera	Arachnothera magna	0	0	FALSE	FALSE
Aves	Passeriformes	Paridae	Parus	Parus dichrous	0	0	FALSE	FALSE
Aves	Passeriformes	Paridae	Parus	Parus major	0	0	FALSE	FALSE
Aves	Passeriformes	Paridae	Parus	Parus monticolus	0	0	FALSE	FALSE
Aves	Passeriformes	Paridae	Parus	Parus spilonotus	0	0	FALSE	FALSE
Aves	Passeriformes	Paridae	Parus	Parus venustulus	0	0	FALSE	FALSE
Aves	Passeriformes	Paridae	Sylviparus	Sylviparus modestus	0	0	FALSE	FALSE
Aves	Passeriformes	Passeridae	Passer	Passer montanus	0	0	FALSE	FALSE
Aves	Passeriformes	Passeridae	Passer	Passer rutilans	0	0	FALSE	FALSE
Aves	Passeriformes	Passeridae	Prunella	Prunella immaculata	0	0	FALSE	FALSE
Aves	Passeriformes	Passeridae	Prunella	Prunella strophiata	0	0	FALSE	FALSE
Aves	Passeriformes	Phylloscopidae	Phylloscopus	Phylloscopus affinis	0	0	FALSE	FALSE
Aves	Passeriformes	Phylloscopidae	Phylloscopus	Phylloscopus armandii	0	0	FALSE	FALSE
Aves	Passeriformes	Phylloscopidae	Phylloscopus	Phylloscopus coronatus	0	0	FALSE	FALSE
Aves	Passeriformes	Phylloscopidae	Phylloscopus	Phylloscopus davisoni	0	0	FALSE	FALSE
Aves	Passeriformes	Phylloscopidae	Phylloscopus	Phylloscopus fuscatus	0	0	FALSE	FALSE
Aves	Passeriformes	Phylloscopidae	Phylloscopus	Phylloscopus inornatus	0	0	FALSE	FALSE
Aves	Passeriformes	Phylloscopidae	Phylloscopus	Phylloscopus maculipennis	0	0	FALSE	FALSE
Aves	Passeriformes	Phylloscopidae	Phylloscopus	Phylloscopus magnirostris	0	0	FALSE	FALSE
Aves	Passeriformes	Phylloscopidae	Phylloscopus	Phylloscopus proregulus	0	0	FALSE	FALSE
Aves	Passeriformes	Phylloscopidae	Phylloscopus	Phylloscopus pulcher	0	0	FALSE	FALSE
Aves	Passeriformes	Phylloscopidae	Phylloscopus	Phylloscopus reguloides	0	0	FALSE	FALSE
Aves	Passeriformes	Phylloscopidae	Phylloscopus	Phylloscopus schwarzi	0	0	FALSE	FALSE
Aves	Passeriformes	Phylloscopidae	Phylloscopus	Phylloscopus subaffinis	0	0	FALSE	FALSE
Aves	Passeriformes	Phylloscopidae	Phylloscopus	Phylloscopus trochiloides	0	0	FALSE	FALSE
Aves	Passeriformes	Phylloscopidae	Seicercus	Seicercus poliogenys	0	0	FALSE	FALSE
Aves	Passeriformes	Phylloscopidae	Seicercus	Seicercus tephrocephalus	0	0	FALSE	FALSE
Aves	Passeriformes	Pittidae	Pitta	Pitta nympha	0	0	FALSE	FALSE
Aves	Passeriformes	Pittidae	Pitta	Pitta sordida	0	0	FALSE	FALSE
Aves	Passeriformes	Prionopidae	Tephrodornis	Tephrodornis gularis	0	0	FALSE	FALSE
Aves	Passeriformes	Pycnonotidae	Alophoixus	Alophoixus pallidus	0	0	FALSE	FALSE
Aves	Passeriformes	Pycnonotidae	Hemixos	Hemixos castanonotus	0	0	FALSE	FALSE
Aves	Passeriformes	Pycnonotidae	Hemixos	Hemixos flavala	0	0	FALSE	FALSE
Aves	Passeriformes	Pycnonotidae	Hypsipetes	Hypsipetes leucocephalus	0	0	FALSE	FALSE
Aves	Passeriformes	Pycnonotidae	Ixos	Ixos mcclellandii	0	0	FALSE	FALSE
Aves	Passeriformes	Pycnonotidae	Pycnonotus	Pycnonotus aurigaster	0	0	FALSE	FALSE
Aves	Passeriformes	Pycnonotidae	Pycnonotus	Pycnonotus flavescens	0	0	FALSE	FALSE
Aves	Passeriformes	Pycnonotidae	Pycnonotus	Pycnonotus jocosus	0	0	FALSE	FALSE
Aves	Passeriformes	Pycnonotidae	Pycnonotus	Pycnonotus melanicterus	0	0	FALSE	FALSE
Aves	Passeriformes	Pycnonotidae	Pycnonotus	Pycnonotus xanthorrhous	0	0	FALSE	FALSE
Aves	Passeriformes	Pycnonotidae	Spizixos	Spizixos canifrons	0	0	FALSE	FALSE
Aves	Passeriformes	Pycnonotidae	Spizixos	Spizixos semitorques	0	0	FALSE	FALSE
Aves	Passeriformes	Reguliidae	Regulus	Regulus regulus	0	0	FALSE	FALSE
Aves	Passeriformes	Remizidae	Cephalopyrus	Cephalopyrus flammiceps	0	0	FALSE	FALSE
Aves	Passeriformes	Rhipiduridae	Rhipidura	Rhipidura albicollis	0	0	FALSE	FALSE
Aves	Passeriformes	Rhipiduridae	Rhipidura	Rhipidura aureola	0	0	FALSE	FALSE
Aves	Passeriformes	Rhipiduridae	Rhipidura	Rhipidura hypoxantha	0	0	FALSE	FALSE
Aves	Passeriformes	Sittidae	Sitta	Sitta frontalis	0	0	FALSE	FALSE
Aves	Passeriformes	Sittidae	Sitta	Sitta himalayensis	0	0	FALSE	FALSE
Aves	Passeriformes	Sittidae	Sitta	Sitta magna	0	0	FALSE	FALSE
Aves	Passeriformes	Sittidae	Sitta	Sitta nagaensis	0	0	FALSE	FALSE
Aves	Passeriformes	Sittidae	Sitta	Sitta yunnanensis	0	0	FALSE	FALSE
Aves	Passeriformes	Stenostiridae	Culicicapa	Culicicapa ceylonensis	0	0	FALSE	FALSE
Aves	Passeriformes	Sturnidae	Sturnus	Sturnus malabaricus	0	0	FALSE	FALSE
Aves	Passeriformes	Sturnidae	Sturnus	Sturnus sturninus	0	0	FALSE	FALSE
Aves	Passeriformes	Sylviidae	Abroscopus	Abroscopus albogularis	0	0	FALSE	FALSE
Aves	Passeriformes	Sylviidae	Abroscopus	Abroscopus schisticeps	0	0	FALSE	FALSE
Aves	Passeriformes	Sylviidae	Abroscopus	Abroscopus superciliaris	0	0	FALSE	FALSE
Aves	Passeriformes	Sylviidae	Chrysomma	Chrysomma sinense	0	0	FALSE	FALSE
Aves	Passeriformes	Sylviidae	Seicercus	Seicercus castaniceps	0	0	FALSE	FALSE
Aves	Passeriformes	Sylviidae	Urosphena	Urosphena squameiceps	0	0	FALSE	FALSE
Aves	Passeriformes	Timaliidae	Schoeniparus	Schoeniparus castaneceps	1	0	FALSE	TRUE								SSU083	Schoeniparus castaneceps	Birds	Passeriformes	Pellorneidae	Schoeniparus	castaneceps
Aves	Passeriformes	Timaliidae	Alcippe	Alcippe chrysotis	0	0	FALSE	FALSE
Aves	Passeriformes	Timaliidae	Alcippe	Alcippe cinereiceps	0	0	FALSE	FALSE
Aves	Passeriformes	Timaliidae	Alcippe	Alcippe dubia	0	0	FALSE	FALSE
Aves	Passeriformes	Timaliidae	Alcippe	Alcippe morrisonia	0	0	FALSE	FALSE
Aves	Passeriformes	Timaliidae	Alcippe	Alcippe poioicephala	0	0	FALSE	FALSE
Aves	Passeriformes	Timaliidae	Alcippe	Alcippe ruficapilla	0	0	FALSE	FALSE
Aves	Passeriformes	Timaliidae	Alcippe	Alcippe vinipectus	0	0	FALSE	FALSE
Aves	Passeriformes	Timaliidae	Heterophasia	Heterophasia melanoleuca	0	0	FALSE	FALSE
Aves	Passeriformes	Timaliidae	Macronous	Macronous gularis	0	0	FALSE	FALSE
Aves	Passeriformes	Timaliidae	Napothera	Napothera brevicaudata	0	0	FALSE	FALSE
Aves	Passeriformes	Timaliidae	Napothera	Napothera crispifrons	0	0	FALSE	FALSE
Aves	Passeriformes	Timaliidae	Pellorneum	Pellorneum albiventre	0	0	FALSE	FALSE
Aves	Passeriformes	Timaliidae	Pellorneum	Pellorneum ruficeps	0	0	FALSE	FALSE
Aves	Passeriformes	Timaliidae	Pnoepyga	Pnoepyga pusilla	0	0	FALSE	FALSE
Aves	Passeriformes	Timaliidae	Pomatorhinus	Pomatorhinus erythrocnemis	0	0	FALSE	FALSE
Aves	Passeriformes	Timaliidae	Pomatorhinus	Pomatorhinus ferruginosus	0	0	FALSE	FALSE
Aves	Passeriformes	Timaliidae	Pomatorhinus	Pomatorhinus ruficollis	0	0	FALSE	FALSE
Aves	Passeriformes	Timaliidae	Pteruthius	Pteruthius aenobarbus	0	0	FALSE	FALSE
Aves	Passeriformes	Timaliidae	Pteruthius	Pteruthius flaviscapis	0	0	FALSE	FALSE
Aves	Passeriformes	Timaliidae	Pteruthius	Pteruthius melanotis	0	0	FALSE	FALSE
Aves	Passeriformes	Timaliidae	Pteruthius	Pteruthius rufiventer	0	0	FALSE	FALSE
Aves	Passeriformes	Timaliidae	Pteruthius	Pteruthius xanthochlorus	0	0	FALSE	FALSE
Aves	Passeriformes	Timaliidae	Spelaeornis	Spelaeornis troglodytoides	0	0	FALSE	FALSE
Aves	Passeriformes	Timaliidae	Stachyris	Stachyris nigriceps	0	0	FALSE	FALSE
Aves	Passeriformes	Timaliidae	Stachyris	Stachyris ruficeps	0	0	FALSE	FALSE
Aves	Passeriformes	Timaliidae	Xiphirhynchus	Xiphirhynchus superciliaris	0	0	FALSE	FALSE
Aves	Passeriformes	Timaliidae	Yuhina	Yuhina castaniceps	0	0	FALSE	FALSE
Aves	Passeriformes	Timaliidae	Yuhina	Yuhina diademata	0	0	FALSE	FALSE
Aves	Passeriformes	Timaliidae	Yuhina	Yuhina flavicollis	0	0	FALSE	FALSE
Aves	Passeriformes	Timaliidae	Yuhina	Yuhina gularis	0	0	FALSE	FALSE
Aves	Passeriformes	Timaliidae	Yuhina	Yuhina nigrimenta	0	0	FALSE	FALSE
Aves	Passeriformes	Timaliidae	Yuhina	Yuhina occipitalis	0	0	FALSE	FALSE
Aves	Passeriformes	Timaliidae	Yuhina	Yuhina zantholeuca	0	0	FALSE	FALSE
Aves	Passeriformes	Troglodytidae	Troglodytes	Troglodytes troglodytes	0	0	FALSE	FALSE
Aves	Passeriformes	Zosteropidae	Zosterops	Zosterops erythropleurus	0	0	FALSE	FALSE
Aves	Passeriformes	Zosteropidae	Zosterops	Zosterops japonicus	0	0	FALSE	FALSE
Aves	Passeriformes	Zosteropidae	Zosterops	Zosterops palpebrosus	0	0	FALSE	FALSE
Aves	Pelecaniformes	Ardeidae	Ardea	Ardea cinerea	0	0	FALSE	FALSE
Aves	Pelecaniformes	Ardeidae	Ardea	Ardea purpurea	0	0	FALSE	FALSE
Aves	Pelecaniformes	Ardeidae	Ardeola	Ardeola bacchus	0	0	FALSE	FALSE
Aves	Pelecaniformes	Ardeidae	Bubulcus	Bubulcus ibis	0	0	FALSE	FALSE
Aves	Pelecaniformes	Ardeidae	Butorides	Butorides striatus	0	0	FALSE	FALSE
Aves	Pelecaniformes	Ardeidae	Dupetor	Dupetor flavicollis	0	0	FALSE	FALSE
Aves	Pelecaniformes	Ardeidae	Egretta	Egretta garzetta	0	0	FALSE	FALSE
Aves	Pelecaniformes	Ardeidae	Gorsachius	Gorsachius magnificus	0	0	FALSE	FALSE
Aves	Pelecaniformes	Ardeidae	Ixobrychus	Ixobrychus cinnamomeus	0	0	FALSE	FALSE
Aves	Pelecaniformes	Ardeidae	Ixobrychus	Ixobrychus eurhythmus	0	0	FALSE	FALSE
Aves	Pelecaniformes	Ardeidae	Ixobrychus	Ixobrychus sinensis	0	0	FALSE	FALSE
Aves	Pelecaniformes	Ardeidae	Nycticorax	Nycticorax nycticorax	0	0	FALSE	FALSE
Aves	Pelecaniformes	Phalacrocoracidae	Phalacrocorax	Phalacrocorax carbo	0	0	FALSE	FALSE
Aves	Piciformes	Megalaimidae	Megalaima	Megalaima asiatica	0	0	FALSE	FALSE
Aves	Piciformes	Megalaimidae	Megalaima	Megalaima franklinii	0	0	FALSE	FALSE
Aves	Piciformes	Megalaimidae	Megalaima	Megalaima virens	0	0	FALSE	FALSE
Aves	Piciformes	Picidae	Blythipicus	Blythipicus pyrrhotis	0	0	FALSE	FALSE
Aves	Piciformes	Picidae	Dendrocopos	Dendrocopos atratus	0	0	FALSE	FALSE
Aves	Piciformes	Picidae	Dendrocopos	Dendrocopos canicapillus	0	0	FALSE	FALSE
Aves	Piciformes	Picidae	Dendrocopos	Dendrocopos cathpharius	0	0	FALSE	FALSE
Aves	Piciformes	Picidae	Dendrocopos	Dendrocopos darjellensis	0	0	FALSE	FALSE
Aves	Piciformes	Picidae	Dendrocopos	Dendrocopos hyperythrus	0	0	FALSE	FALSE
Aves	Piciformes	Picidae	Dendrocopos	Dendrocopos major	0	0	FALSE	FALSE
Aves	Piciformes	Picidae	Jynx	Jynx torquilla	0	0	FALSE	FALSE
Aves	Piciformes	Picidae	Picumnus	Picumnus innominatus	0	0	FALSE	FALSE
Aves	Piciformes	Picidae	Picus	Picus canus	0	0	FALSE	FALSE
Aves	Piciformes	Picidae	Picus	Picus flavinucha	0	0	FALSE	FALSE
Aves	Podicipediformes	Podicipedidae	Tachybaptus	Tachybaptus ruficollis	0	0	FALSE	FALSE
Aves	Psittaciformes	Psittacidae	Psittacula	Psittacula alexandri	0	0	FALSE	FALSE
Aves	Psittaciformes	Psittacidae	Psittacula	Psittacula derbiana	0	0	FALSE	FALSE
Aves	Psittaciformes	Psittacidae	Psittacula	Psittacula finschii	0	0	FALSE	FALSE
Aves	Strigiformes	Strigidae	Bubo	Bubo bubo	0	0	FALSE	FALSE
Aves	Strigiformes	Strigidae	Glaucidium	Glaucidium brodiei	0	0	FALSE	FALSE
Aves	Strigiformes	Strigidae	Glaucidium	Glaucidium cuculoides	0	0	FALSE	FALSE
Aves	Strigiformes	Strigidae	Ketupa	Ketupa zeylonensis	0	0	FALSE	FALSE
Aves	Strigiformes	Strigidae	Otus	Otus bakkamoena	0	0	FALSE	FALSE
Aves	Strigiformes	Strigidae	Otus	Otus spilocephalus	0	0	FALSE	FALSE
Aves	Strigiformes	Strigidae	Otus	Otus sunia	0	0	FALSE	FALSE
Aves	Strigiformes	Strigidae	Strix	Strix aluco	0	0	FALSE	FALSE
Aves	Strigiformes	Strigidae	Strix	Strix leptogrammica	0	0	FALSE	FALSE
Aves	Strigiformes	Tytonidae	Tyto	Tyto capensis	0	0	FALSE	FALSE
Aves	Trogoniformes	Trogonidae	Harpactes	Harpactes erythrocephalus	0	0	FALSE	FALSE
Aves	Turniciformes	Rallidae	Rallus	Rallus aquaticus	0	0	FALSE	FALSE
Aves	Turniciformes	Turnicidae	Turnix	Turnix suscitator	0	0	FALSE	FALSE
Aves	Turniciformes	Turnicidae	Turnix	Turnix tanki	0	0	FALSE	FALSE
Mammalia	Artiodactyla	Bovidae	Bos	Bos taurus	1	1	TRUE	TRUE	LSU003	Bos taurus	Mammals	Artiodactyla	Bovidae	Bos	taurus	SSU008	Bos taurus	Mammals	Artiodactyla	Bovidae	Bos	taurus
Mammalia	Artiodactyla	Bovidae	Capra	Capra hircus	1	1	TRUE	TRUE	LSU006	Capra hircus	Mammals	Artiodactyla	Bovidae	Capra	hircus	SSU017	Capra hircus	Mammals	Artiodactyla	Bovidae	Capra	hircus
Mammalia	Artiodactyla	Bovidae	Capricornis	Capricornis milneedwardsii	1	1	TRUE	TRUE	LSU069	Capricornis milneedwardsii	Mammals	Artiodactyla	Bovidae	Capricornis	milneedwardsii	SSU162	Capricornis milneedwardsii	Mammals	Artiodactyla	Bovidae	Capricornis	milneedwardsii
Mammalia	Artiodactyla	Bovidae	Naemorhedus	Naemorhedus griseus	0	0	FALSE	FALSE
Mammalia	Artiodactyla	Bovidae	Ovis	Ovis aries	1	1	TRUE	TRUE	LSU018	Ovis aries	Mammals	Artiodactyla	Bovidae	Ovis	aries	SSU025	Ovis aries	Mammals	Artiodactyla	Bovidae	Ovis	aries
Mammalia	Artiodactyla	Cervidae	Elaphodus	Elaphodus cephalophus	1	0	TRUE	FALSE	LSU083	Elaphodus cephalophus	Mammals	Artiodactyla	Cervidae	Elaphodus	cephalophus
Mammalia	Artiodactyla	Cervidae	Muntiacus	Muntiacus vaginalis	1	1	TRUE	TRUE	LSU027	Muntiacus vaginalis	Mammals	Artiodactyla	Cervidae	Muntiacus	vaginalis	SSU054	Muntiacus vaginalis	Mammals	Artiodactyla	Cervidae	Muntiacus	vaginalis
Mammalia	Artiodactyla	Cervidae	Muntiacus	Muntiacus reevesi	0	0	FALSE	FALSE
Mammalia	Artiodactyla	Cervidae	Rusa	Rusa unicolor	1	0	TRUE	FALSE	LSU085	Rusa unicolor	Mammals	Artiodactyla	Cervidae	Rusa	unicolor
Mammalia	Artiodactyla	Moschidae	Moschus	Moschus berezovskii	0	0	FALSE	FALSE
Mammalia	Artiodactyla	Suidae	Sus	Sus scrofa	1	1	TRUE	TRUE	LSU010	Sus scrofa	Mammals	Artiodactyla	Suidae	Sus	scrofa	SSU022	Sus scrofa	Mammals	Artiodactyla	Suidae	Sus	scrofa
Mammalia	Carnivora	Canidae	Nyctereutes	Nyctereutes procyonoides	1	1	TRUE	TRUE	LSU039	Nyctereutes procyonoides	Mammals	Carnivora	Canidae	Nyctereutes	procyonoides	SSU047	Nyctereutes procyonoides	Mammals	Carnivora	Canidae	Nyctereutes	procyonoides
Mammalia	Carnivora	Canidae	Vulpes	Vulpes vulpes	0	0	FALSE	FALSE
Mammalia	Carnivora	Felidae	Catopuma	Catopuma temminckii	1	0	FALSE	TRUE								SSU077	Catopuma temminckii	Mammals	Carnivora	Felidae	Catopuma	temminckii
Mammalia	Carnivora	Felidae	Neofelis	Neofelis nebulosa	0	0	FALSE	FALSE
Mammalia	Carnivora	Felidae	Prionailurus	Prionailurus bengalensis	1	1	TRUE	TRUE	LSU040	Prionailurus bengalensis	Mammals	Carnivora	Felidae	Prionailurus	bengalensis	SSU093	Prionailurus bengalensis	Mammals	Carnivora	Felidae	Prionailurus	bengalensis
Mammalia	Carnivora	Herpestidae	Herpestes	Herpestes urva	0	0	FALSE	FALSE
Mammalia	Carnivora	Mustelidae	Arctonyx	Arctonyx collaris	0	0	FALSE	FALSE
Mammalia	Carnivora	Mustelidae	Lutra	Lutra lutra	0	0	FALSE	FALSE
Mammalia	Carnivora	Mustelidae	Martes	Martes flavigula	0	0	FALSE	FALSE
Mammalia	Carnivora	Mustelidae	Meles	Meles leucurus	0	0	FALSE	FALSE
Mammalia	Carnivora	Mustelidae	Melogale	Melogale moschata	1	1	TRUE	TRUE	LSU071	Melogale moschata	Mammals	Carnivora	Mustelidae	Melogale	moschata	SSU063	Melogale moschata	Mammals	Carnivora	Mustelidae	Melogale	moschata
Mammalia	Carnivora	Mustelidae	Mustela	Mustela kathiah	1	1	TRUE	TRUE	LSU050	Mustela kathiah	Mammals	Carnivora	Mustelidae	Mustela	kathiah	SSU109	Mustela kathiah	Mammals	Carnivora	Mustelidae	Mustela	kathiah
Mammalia	Carnivora	Mustelidae	Mustela	Mustela sibirica	0	0	FALSE	FALSE
Mammalia	Carnivora	Ursidae	Ursus	Ursus thibetanus	1	1	TRUE	TRUE	LSU023	Ursus thibetanus	Mammals	Carnivora	Ursidae	Ursus	thibetanus	SSU038	Ursus thibetanus	Mammals	Carnivora	Ursidae	Ursus	thibetanus
Mammalia	Carnivora	Viverridae	Paguma	Paguma larvata	1	0	TRUE	FALSE	LSU043	Paguma larvata	Mammals	Carnivora	Viverridae	Paguma	larvata
Mammalia	Carnivora	Viverridae	Prionodon	Prionodon pardicolor	0	0	FALSE	FALSE
Mammalia	Carnivora	Viverridae	Viverra	Viverra zibetha	0	0	FALSE	FALSE
Mammalia	Carnivora	Viverridae	Viverricula	Viverricula indica	0	0	FALSE	FALSE
Mammalia	Chiroptera	Hipposideridae	Aselliscus	Aselliscus stoliczkanus	0	0	FALSE	FALSE
Mammalia	Chiroptera	Hipposideridae	Hipposideros	Hipposideros armiger	0	0	FALSE	FALSE
Mammalia	Chiroptera	Hipposideridae	Hipposideros	Hipposideros fulvus	0	0	FALSE	FALSE
Mammalia	Chiroptera	Hipposideridae	Hipposideros	Hipposideros pomona	0	0	FALSE	FALSE
Mammalia	Chiroptera	Pteropodidae	Rousettus	Rousettus leschenaultii	0	0	FALSE	FALSE
Mammalia	Chiroptera	Rhinolophidae	Rhinolophus	Rhinolophus affinis	0	0	FALSE	FALSE
Mammalia	Chiroptera	Rhinolophidae	Rhinolophus	Rhinolophus lepidus	0	0	FALSE	FALSE
Mammalia	Chiroptera	Rhinolophidae	Rhinolophus	Rhinolophus pusillus	0	0	FALSE	FALSE
Mammalia	Chiroptera	Rhinolophidae	Rhinolophus	Rhinolophus rouxii	0	0	FALSE	FALSE
Mammalia	Chiroptera	Rhinolophidae	Rhinolophus	Rhinolophus sinicus	0	0	FALSE	FALSE
Mammalia	Chiroptera	Rhinolophidae	Rhinolophus	Rhinolophus thomasi	0	0	FALSE	FALSE
Mammalia	Chiroptera	Vespertilionidae	Eptesicus	Eptesicus serotinus	0	0	FALSE	FALSE
Mammalia	Chiroptera	Vespertilionidae	Harpiocephalus	Harpiocephalus harpia	0	0	FALSE	FALSE
Mammalia	Chiroptera	Vespertilionidae	Ia	Ia io	0	0	FALSE	FALSE
Mammalia	Chiroptera	Vespertilionidae	Miniopterus	Miniopterus fuliginosus	0	0	FALSE	FALSE
Mammalia	Chiroptera	Vespertilionidae	Miniopterus	Miniopterus pusillus	0	0	FALSE	FALSE
Mammalia	Chiroptera	Vespertilionidae	Miniopterus	Miniopterus schreibersi	0	0	FALSE	FALSE
Mammalia	Chiroptera	Vespertilionidae	Murina	Murina aurata	0	0	FALSE	FALSE
Mammalia	Chiroptera	Vespertilionidae	Murina	Murina lorelieae	0	0	FALSE	FALSE
Mammalia	Chiroptera	Vespertilionidae	Myotis	Myotis altarium	0	0	FALSE	FALSE
Mammalia	Chiroptera	Vespertilionidae	Myotis	Myotis chinensis	0	0	FALSE	FALSE
Mammalia	Chiroptera	Vespertilionidae	Myotis	Myotis muricola	0	0	FALSE	FALSE
Mammalia	Chiroptera	Vespertilionidae	Pipistrellus	Pipistrellus abramus	0	0	FALSE	FALSE
Mammalia	Chiroptera	Vespertilionidae	Pipistrellus	Pipistrellus pipistrellus	0	0	FALSE	FALSE
Mammalia	Chiroptera	Vespertilionidae	Scotophilus	Scotophilus heathii	0	0	FALSE	FALSE
Mammalia	Eulipotyphla	Erinaceidae	Hylomys	Hylomys suillus	0	0	FALSE	FALSE
Mammalia	Eulipotyphla	Erinaceidae	Neotetracus	Neotetracus sinensis	1	0	FALSE	TRUE								SSU029	Neotetracus sinensis	Mammals	Erinaceomorpha	Erinaceidae	Neotetracus	sinensis
Mammalia	Eulipotyphla	Soricidae	Anourosorex	Anourosorex squamipes	1	1	TRUE	TRUE	LSU048	Anourosorex squamipes	Mammals	Soricomorpha	Soricidae	Anourosorex	squamipes	SSU061	Anourosorex squamipes	Mammals	Soricomorpha	Soricidae	Anourosorex	squamipes
Mammalia	Eulipotyphla	Soricidae	Blarinella	Blarinella griselda	0	0	FALSE	FALSE
Mammalia	Eulipotyphla	Soricidae	Blarinella	Blarinella quadraticauda	0	0	FALSE	FALSE
Mammalia	Eulipotyphla	Soricidae	Chimarrogale	Chimarrogale himalayica	0	0	FALSE	FALSE
Mammalia	Eulipotyphla	Soricidae	Chodsigoa	Chodsigoa hoffmanni	0	0	FALSE	FALSE
Mammalia	Eulipotyphla	Soricidae	Chodsigoa	Chodsigoa parva	0	0	FALSE	FALSE
Mammalia	Eulipotyphla	Soricidae	Chodsigoa	Chodsigoa smithii	0	0	FALSE	FALSE
Mammalia	Eulipotyphla	Soricidae	Crocidura	Crocidura attenuata	0	0	FALSE	FALSE
Mammalia	Eulipotyphla	Soricidae	Crocidura	Crocidura fuliginosa	0	0	FALSE	FALSE
Mammalia	Eulipotyphla	Soricidae	Crocidura	Crocidura horsfieldii	0	0	FALSE	FALSE
Mammalia	Eulipotyphla	Soricidae	Crocidura	Crocidura indochinensis	0	0	FALSE	FALSE
Mammalia	Eulipotyphla	Soricidae	Crocidura	Crocidura rapax	0	0	FALSE	FALSE
Mammalia	Eulipotyphla	Soricidae	Crocidura	Crocidura wuchihensis	0	0	FALSE	FALSE
Mammalia	Eulipotyphla	Soricidae	Episoriculus	Episoriculus caudatus	0	0	FALSE	FALSE
Mammalia	Eulipotyphla	Soricidae	Episoriculus	Episoriculus leucops	0	0	FALSE	FALSE
Mammalia	Eulipotyphla	Soricidae	Episoriculus	Episoriculus macrurus	0	0	FALSE	FALSE
Mammalia	Eulipotyphla	Soricidae	Nectogale	Nectogale elegans	0	0	FALSE	FALSE
Mammalia	Eulipotyphla	Soricidae	Sorex	Sorex bedfordiae	0	0	FALSE	FALSE
Mammalia	Eulipotyphla	Soricidae	Sorex	Sorex excelsus	0	0	FALSE	FALSE
Mammalia	Eulipotyphla	Talpidae	Parascaptor	Parascaptor leucura	0	0	FALSE	FALSE
Mammalia	Eulipotyphla	Talpidae	Scaptonyx	Scaptonyx fusicaudus	0	0	FALSE	FALSE
Mammalia	Eulipotyphla	Talpidae	Uropsilus	Uropsilus gracilis	0	0	FALSE	FALSE
Mammalia	Lagomorpha	Leporidae	Lepus	Lepus comus	0	0	FALSE	FALSE
Mammalia	Pholidota	Manidae	Manis	Manis pentadactyla	0	0	FALSE	FALSE
Mammalia	Primates	Cercopithecidae	Macaca	Macaca arctoides	1	0	TRUE	FALSE	LSU011	Macaca arctoides	Mammals	Primates	Cercopithecidae	Macaca	arctoides
Mammalia	Primates	Cercopithecidae	Macaca	Macaca assamensis	0	0	FALSE	FALSE
Mammalia	Primates	Cercopithecidae	Macaca	Macaca mulatta	0	0	FALSE	FALSE
Mammalia	Primates	Cercopithecidae	Trachypithecus	Trachypithecus phayrei	0	0	FALSE	FALSE
Mammalia	Primates	Hylobatidae	Nomascus	Nomascus concolor	0	0	FALSE	FALSE
Mammalia	Rodentia	Cricetidae	Eothenomys	Eothenomys cachinus	0	0	FALSE	FALSE
Mammalia	Rodentia	Cricetidae	Eothenomys	Eothenomys eleusis	0	0	FALSE	FALSE
Mammalia	Rodentia	Cricetidae	Eothenomys	Eothenomys miletus	1	1	TRUE	TRUE	LSU047	Eothenomys miletus	Mammals	Rodentia	Cricetidae	Eothenomys	miletus	SSU102	Eothenomys miletus	Mammals	Rodentia	Cricetidae	Eothenomys	miletus
Mammalia	Rodentia	Cricetidae	Eothenomys	Eothenomys olitor	0	0	FALSE	FALSE
Mammalia	Rodentia	Hystricidae	Atherurus	Atherurus macrourus	1	1	TRUE	TRUE	LSU025	Atherurus macrourus	Mammals	Rodentia	Hystricidae	Atherurus	macrourus	SSU041	Atherurus macrourus	Mammals	Rodentia	Hystricidae	Atherurus	macrourus
Mammalia	Rodentia	Hystricidae	Hystrix	Hystrix brachyura	1	1	TRUE	TRUE	LSU051	Hystrix brachyura	Mammals	Rodentia	Hystricidae	Hystrix	brachyura	SSU065	Hystrix brachyura	Mammals	Rodentia	Hystricidae	Hystrix	brachyura
Mammalia	Rodentia	Muridae	Apodemus	Apodemus chevrieri	0	0	FALSE	FALSE
Mammalia	Rodentia	Muridae	Apodemus	Apodemus draco	1	1	TRUE	TRUE	LSU028	Apodemus draco	Mammals	Rodentia	Muridae	Apodemus	draco	SSU037	Apodemus draco	Mammals	Rodentia	Muridae	Apodemus	draco
Mammalia	Rodentia	Muridae	Bandicota	Bandicota indica	0	0	FALSE	FALSE
Mammalia	Rodentia	Muridae	Berylmys	Berylmys bowersii	0	0	FALSE	FALSE
Mammalia	Rodentia	Muridae	Chiropodomys	Chiropodomys gliroides	0	0	FALSE	FALSE
Mammalia	Rodentia	Muridae	Chiropodomys	Chiropodomys jingdongensis	0	0	FALSE	FALSE
Mammalia	Rodentia	Muridae	Leopoldamys	Leopoldamys edwardsi	1	1	TRUE	TRUE	LSU021	Leopoldamys edwardsi	Mammals	Rodentia	Muridae	Leopoldamys	edwardsi	SSU076	Leopoldamys edwardsi	Mammals	Rodentia	Muridae	Leopoldamys	edwardsi
Mammalia	Rodentia	Muridae	Leopoldamys	Leopoldamys neilli	0	0	FALSE	FALSE
Mammalia	Rodentia	Muridae	Micromys	Micromys minutus	0	0	FALSE	FALSE
Mammalia	Rodentia	Muridae	Mus	Mus musculus	0	0	FALSE	FALSE
Mammalia	Rodentia	Muridae	Mus	Mus pahari	0	0	FALSE	FALSE
Mammalia	Rodentia	Muridae	Niviventer	Niviventer andersoni	0	0	FALSE	FALSE
Mammalia	Rodentia	Muridae	Niviventer	Niviventer confucianus	1	1	TRUE	TRUE	LSU036	Niviventer confucianus	Mammals	Rodentia	Muridae	Niviventer	confucianus	SSU089	Niviventer confucianus	Mammals	Rodentia	Muridae	Niviventer	confucianus
Mammalia	Rodentia	Muridae	Niviventer	Niviventer cremoriventer	1	1	TRUE	TRUE	LSU049	Niviventer cremoriventer	Mammals	Rodentia	Muridae	Niviventer	cremoriventer	SSU062	Niviventer cremoriventer	Mammals	Rodentia	Muridae	Niviventer	cremoriventer
Mammalia	Rodentia	Muridae	Niviventer	Niviventer eha	0	0	FALSE	FALSE
Mammalia	Rodentia	Muridae	Niviventer	Niviventer excelsior	0	0	FALSE	FALSE
Mammalia	Rodentia	Muridae	Niviventer	Niviventer fulvescens	0	0	FALSE	FALSE
Mammalia	Rodentia	Muridae	Rattus	Rattus andamanensis	0	0	FALSE	FALSE
Mammalia	Rodentia	Muridae	Rattus	Rattus brunneusculus	0	0	FALSE	FALSE
Mammalia	Rodentia	Muridae	Rattus	Rattus nitidus	1	1	TRUE	TRUE	LSU026	Rattus nitidus	Mammals	Rodentia	Muridae	Rattus	nitidus	SSU036	Rattus nitidus	Mammals	Rodentia	Muridae	Rattus	nitidus
Mammalia	Rodentia	Muridae	Rattus	Rattus tanezumi	1	0	FALSE	TRUE								SSU129	Rattus tanezumi	Mammals	Rodentia	Muridae	Rattus	tanezumi
Mammalia	Rodentia	Muridae	Vernaya	Vernaya fulva	0	0	FALSE	FALSE
Mammalia	Rodentia	Platacanthomyidae	Typhlomys	Typhlomys cinereus	0	0	FALSE	FALSE
Mammalia	Rodentia	Pteromyidae	Hylopetes	Hylopetes alboniger	0	0	FALSE	FALSE
Mammalia	Rodentia	Pteromyidae	Petaurista	Petaurista elegans	0	0	FALSE	FALSE
Mammalia	Rodentia	Pteromyidae	Petaurista	Petaurista philippensis	1	0	TRUE	FALSE	LSU054	Petaurista philippensis	Mammals	Rodentia	Sciuridae	Petaurista	philippensis
Mammalia	Rodentia	Sciuridae	Callosciurus	Callosciurus erythraeus	1	1	TRUE	TRUE	LSU031	Callosciurus erythraeus	Mammals	Rodentia	Sciuridae	Callosciurus	erythraeus	SSU043	Callosciurus erythraeus	Mammals	Rodentia	Sciuridae	Callosciurus	erythraeus
Mammalia	Rodentia	Sciuridae	Dremomys	Dremomys gularis	0	0	FALSE	FALSE
Mammalia	Rodentia	Sciuridae	Dremomys	Dremomys pernyi	1	0	FALSE	TRUE								SSU045	Dremomys pernyi	Mammals	Rodentia	Sciuridae	Dremomys	pernyi
Mammalia	Rodentia	Sciuridae	Dremomys	Dremomys rufigenis	1	1	TRUE	TRUE	LSU022	Dremomys rufigenis	Mammals	Rodentia	Sciuridae	Dremomys	rufigenis	SSU039	Dremomys rufigenis	Mammals	Rodentia	Sciuridae	Dremomys	rufigenis
Mammalia	Rodentia	Sciuridae	Ratufa	Ratufa bicolor	0	0	FALSE	FALSE
Mammalia	Rodentia	Sciuridae	Sciurotamias	Sciurotamias forresti	0	0	FALSE	FALSE
Mammalia	Rodentia	Sciuridae	Tamiops	Tamiops mcclellandii	0	0	FALSE	FALSE
Mammalia	Rodentia	Sciuridae	Tamiops	Tamiops swinhoei	0	0	FALSE	FALSE
Mammalia	Rodentia	Spalacidae	Rhizomys	Rhizomys sinensis	1	0	FALSE	TRUE								SSU096	Rhizomys sinensis	Mammals	Rodentia	Spalacidae	Rhizomys	sinensis
Mammalia	Scandentia	Tupaiidae	Tupaia	Tupaia belangeri	0	0	FALSE	FALSE
Reptilia	Squamata	Agamidae	Calotes	Calotes emma	0	0	FALSE	FALSE
Reptilia	Squamata	Agamidae	Japalura	Japalura yunnanensis	0	0	FALSE	FALSE
Reptilia	Squamata	Agamidae	Pseudocalotes	Pseudocalotes kakhienensis	0	0	FALSE	FALSE
Reptilia	Squamata	Anguidae	Ophisaurus	Ophisaurus gracilis	0	0	FALSE	FALSE
Reptilia	Squamata	Colubridae	Amphiesma	Amphiesma modestum	0	0	FALSE	FALSE
Reptilia	Squamata	Colubridae	Archelaphe	Archelaphe bella	0	0	FALSE	FALSE
Reptilia	Squamata	Colubridae	Coelognathus	Coelognathus radiatus	0	0	FALSE	FALSE
Reptilia	Squamata	Colubridae	Cyclophiops	Cyclophiops multicinctus	0	0	FALSE	FALSE
Reptilia	Squamata	Colubridae	Dendrelaphis	Dendrelaphis subocularis	0	0	FALSE	FALSE
Reptilia	Squamata	Colubridae	Gonyosoma	Gonyosoma prasinum	0	0	FALSE	FALSE
Reptilia	Squamata	Colubridae	Hebius	Hebius octolineatum	0	0	FALSE	FALSE
Reptilia	Squamata	Colubridae	Lycodon	Lycodon septentrionalis	0	0	FALSE	FALSE
Reptilia	Squamata	Colubridae	Opisthotropis	Opisthotropis praemaxillaris	0	0	FALSE	FALSE
Reptilia	Squamata	Colubridae	Orthriophis	Orthriophis taeniurus	0	0	FALSE	FALSE
Reptilia	Squamata	Colubridae	Pseudoxenodon	Pseudoxenodon macrops macrops	0	0	FALSE	FALSE
Reptilia	Squamata	Colubridae	Pseudoxenodon	Pseudoxenodon macrops sinensis	0	0	FALSE	FALSE
Reptilia	Squamata	Colubridae	Ptyas	Ptyas korros	0	0	FALSE	FALSE
Reptilia	Squamata	Colubridae	Ptyas	Ptyas nigromarginata	0	0	FALSE	FALSE
Reptilia	Squamata	Colubridae	Rhabdophis	Rhabdophis leonardi	0	0	FALSE	FALSE
Reptilia	Squamata	Colubridae	Rhabdophis	Rhabdophis nuchalis	0	0	FALSE	FALSE
Reptilia	Squamata	Colubridae	Rhabdophis	Rhabdophis ubminiatus helleri	0	0	FALSE	FALSE
Reptilia	Squamata	Colubridae	Sibynophis	Sibynophis collaris	0	0	FALSE	FALSE
Reptilia	Squamata	Colubridae	Xenochrophis	Xenochrophis piscator	0	0	FALSE	FALSE
Reptilia	Squamata	Elapidae	Bungarus	Bungarus multicinctus wanghaotingii pope	0	0	FALSE	FALSE
Reptilia	Squamata	Elapidae	Naja	Naja naja	0	0	FALSE	FALSE
Reptilia	Squamata	Elapidae	Ophiophagus	Ophiophagus hannah	0	0	FALSE	FALSE
Reptilia	Squamata	Elapidae	Sinomicrurus	Sinomicrurus macclellandi macclellandi	0	0	FALSE	FALSE
Reptilia	Squamata	Gekkonidae	Hemidactylus	Hemidactylus bowringii	0	0	FALSE	FALSE
Reptilia	Squamata	Gekkonidae	Hemidactylus	Hemidactylus garnotii	0	0	FALSE	FALSE
Reptilia	Squamata	Gekkonidae	Hemiphyllodactylus	Hemiphyllodactylus yunnanensis	0	0	FALSE	FALSE
Reptilia	Squamata	Pseudoxenodontidae	Plagiopholis	Plagiopholis blakewayi	0	0	FALSE	FALSE
Reptilia	Squamata	Pythonidae	Python	Python bivittatus	0	0	FALSE	FALSE
Reptilia	Squamata	Scincidae	Eutropis	Eutropis multifasciata	0	0	FALSE	FALSE
Reptilia	Squamata	Scincidae	Scincella	Scincella modesta	0	0	FALSE	FALSE
Reptilia	Squamata	Scincidae	Sphenomorphus	Sphenomorphus indicus	0	0	FALSE	FALSE
Reptilia	Squamata	Typhlopidae	Typhlops	Typhlops diardii	0	0	FALSE	FALSE
Reptilia	Squamata	Viperidae	Ovophis	Ovophis monticola monticola	0	0	FALSE	FALSE
Reptilia	Squamata	Viperidae	Trimeresurus	Trimeresurus jerdonii	0	0	FALSE	FALSE
Reptilia	Squamata	Viperidae	Trimeresurus	Trimeresurus stejnegeri yunnanensis	0	0	FALSE	FALSE
