# Supplementary material for: Measuring protected-area effectiveness using vertebrate distributions from leech iDNA
Source: Nat Commun. 2022 Mar 23;13:1555. doi: 10.1038/s41467-022-28778-8 (PMC8943135; doi:10.1038/s41467-022-28778-8)
Supplement: Supplementary file 6 — Supplementary Dataset 4 [file 41467_2022_28778_MOESM6_ESM.fasta]

# Ailaoshan representative sequences (LSU dataset)
# The first six characters of each sequence identifier (e.g. LSU001) indicate the OTU that the sequence comes from. Identifiers with a suffix (e.g. LSU005.1) refer to OTUs that were formed by merging two or more pre-OTUs. In such cases, the representative sequence for each pre-OTU is provided, with the suffix distinguishing between them (e.g. LSU005.1 and LSU005.2 represent the two pre-OTUs that were merged to form the OTU LSU005).
>LSU001 Homo sapiens
GCAGAACCCAACCTCCGAGCAGTACATGCTAAGACTTCACCAGTCAAAGCGAACTACTATACTCAATTGATCCAATAACTTGACCAACGGAACA
>LSU002 Nanorana unculuanus
GGAAAACTTAGCCTCCACGATGAATGGAACTAACTCCTAATTCAAGAGCTACCACTCTAAAAATCAAGAAATTGACATAAACTGATCCGATAATCGATCAACGGACCA
>LSU003 Bos taurus
GAATAAAAAACCCTCCGAGCGATTTTAAAGACTAGACCCACAAGTCAAATCACTCTATCGCTCATTGATCCAAAAACTTGATCAACGGAACA
>LSU004.1 Bombina maxima
GAAAAGCAAATCCTCCGAAATGAAAGGGACAACCCTTAGCCAAGACCCACAATTCTAAGCAATGGAATATCTAACACACCGATCCAATCAAATTGATCAACGAACCA
>LSU004.2 Bombina maxima
GAAAAGCAAATCCTCCGAAATGAAAGGGACAACCCTTAGCCAAGACTCACAACTCTAAGCAATGGAACATCTAACACACCGATCCAATCAAATTGATCAACGAACCA
>LSU005.1 Bufo pageoti
GTATAACACAACCTCCATGCTGAAAGAATACCTTTCTAAGCTAAGAATCCACAAATCTAAGCATCAACATATTGACATCCATTGACCCAATACACTTGAACAACGAACCA
>LSU005.2 Bufo pageoti
GCATAACACAACCTCCATGCTGAAAGAATACCTTTACTAAGCTAAGAAACCACAAATCTAAGCATCAACATATTGACATCCATTGACCCAATACACTTGAACAACGAACCA
>LSU006 Capra hircus
GAACAAGAGATCCTCCGAGCGATTTTAAAGACTAGACTTACAAGTCAAATCAAATTATCGCTTATTGATCCAAAAAACTTGATCAACGGAACA
>LSU009 Rhacophorus sp1
GTAAAAATTAACCTCCACGACGTAGAGAACTAAATCTTTATCCAAGAGCCACAACTCTAAGAATTAGAACACTAACGACAATGACCCGATAATCGATCAACGGACCA
>LSU010 Sus scrofa
GTACAAAAAACCCTCCGAGTGATTTTAATCTAGACAAACCAGTCAAAATAACCATAACATCACTTATTGATCCAAAATTTTGATCAACGGAACA
>LSU011 Macaca arctoides
GCACAACAAAACCTCCGAACAACACATGCCAAGACCACACAAGTCAAAGCAAATTAACACTCACAATTGATCCAATAATTTGATCAACGGAACA
>LSU012.1 Nanorana yunnanensis
GAAAAACTAAACCTCCACGACGAACGGAATTAACTCCTAATCTAAGAGCAACTACTCTAAGAATCAATAAATTGACATAAACTGATCCGATAATCGATCAACGAACCA
>LSU012.2 Nanorana yunnanensis
GAAAAACTAAACCTCCACGACGAACGGAATTAACTCCTAATCTAAGAGCAACTATTCTAAGAATCAACAAATTGACATAAACTGATCCGATAATCGATCAACGAACCA
>LSU012.3 Nanorana yunnanensis
GAAAAACTAAACCTCCACGACGAACGGAATTAACTCCTAATCTAAGAGCAACTACTCTAAGAATCAACAAATTGACATAAACTGATCCGATAGTCGATCAACGAACCA
>LSU013 Tylototriton verrucosus
GAAAAAGAAATCCTCCGAGATAAACAATTTAGAATAACACTTCGAAAATTAAAACATTTATTATAAATGATCCACTAAGTGACCAACGAACCA
>LSU014 Nanorana sp1
GCAAAACTAAACCTCCACGATGAAAGGAGCAACTCCTAATCTAAGAGCCACCGCTCTAAGAATCAATAACTTGACATAAAATGATCCGATAATCGATCAACGGACCA
>LSU018 Ovis aries
GAACAGAAAATCCTCCGAGCGATTTTAAAGACTAGACTAACAAGTCAAACCAAACCATCGCTTATTGATCCAAAAACTTGATCAACGGAACA
>LSU019 Cynops cyanurus
AGAAAGAATATCCTCCGAGATAGACAGTTTAGAAAAACACTTCAAAAACTAAAATATTTATTATAAATGATCCACTAAGTGACCAACGAACCA
>LSU020 Rana chaochiaoensis
GTACAATTTAACCTCCATAACAAATGGGTTAGTCACCCTTATCCACGAGACACATCTCTAAGAATTATTATACTAATGCTTATGACCCGATATTCGATCAATGGACCA
>LSU021 Leopoldamys edwardsi
GAATAAAAAAACCTCCGAATGATTCTAACTTAGACTAACAAGTCAAAGTAACATAAGTATCTTATTGACCCAATTATTGATCAACGGACCA
>LSU022.1 Dremomys rufigenis
GCATAGCCAAACCTCCGAATGATCTTAATCTAGACTACAACCCGTCTAAATTTTAATTCATAAATTGACCCAAACTATTGATCAACGGAACA
>LSU022.2 Dremomys rufigenis
GCACAACTAAACCTCCGAATGATCTTAATCCAGACCATGACCTGTCTAAATTTTAACTCATAAATTGACCCAAACTATTGATCAACGGAACA
>LSU023 Ursus thibetanus
GCATAAAACAACCTCCGAGTGATATTAATCTAGACGTACCAGTCAAAATGCTCACTTACTTATTGATCCAAAAACCTCTTTGATCAACGGAACA
>LSU025 Atherurus macrourus
GAACAAAAAAACCTCCGAATGATTTTAACCTAGACCCTACAAGTCAAAGTCAAAGATCATCAATTGACCCAGTATAAACTGATCAACGAACCA
>LSU026 Rattus nitidus
GAATAAAAAATCCTCCGAATGATTTTAACCTAGACTCACAAGTCAAAGTAACACTGATATCTTATTGACCCAATTATTGATCAACGGACCA
>LSU027 Muntiacus vaginalis
GAATAAAAAATCCTCCGAGCGATTTTAAAGACTAGACCCACAAGTCAAATCACATAATCGCTTATTGATCCAAAAAATTGATCAACGGAACA
>LSU028 Apodemus draco
GaaaaaaaaaTCCTCCGAATGATTATAACATAGACATACAAGTCAAAGTAAACAATTATCTTATTGACCCAAAAAATCTTTTTGATCAACGGACCA
>LSU029 Kurixalus sp2
GTAAAAACTAACCTCCACGACGAAAAGAACTAAATCTTTATCCAAGAACCACCGCTCTAAGAATTAGAATACTAACGAACAATGACCCAATAATTGATCAACGAAACA
>LSU031.1 Callosciurus erythraeus
GCATAAAACAACCTCCGAATGATTATAATTAAGACTAAACTTGTCTAAATCCATGTTCATCAATTGACCCAAACCTTTGATCAACGGAACA
>LSU031.2 Callosciurus erythraeus
GCACAAAACAACCTCCGAATGATTATAATTAAGACTAAACTTGTCTAAATCCACGTTCATCAATTGACCCAAACCTTTGATCAACGGAACA
>LSU036 Niviventer confucianus
GAATAAAAAAACCTCCGAATGATTGTAATCTAGACCAACAAGTCAAAATAACATAAGTATCTTATTGACCCAATCATTGATCAACGGACCA
>LSU037 Megophryidae sp5
GAAAAAAATATCCTCCCTGATGATTACCTAACCAAGAGCCACAGCTCTAAGTATTAAGACACTTAACTCCTATTGACCCATTTTATGATCAACGAACCA
>LSU039 Nyctereutes procyonoides
ATATAAAAAAACTCCCGAGTGATTAAAATTTAGACCCACAAGTCAAAATACAACATCACTTATTGATCCAATAATTTTTGATCAACGGAACA
>LSU040.1 Prionailurus bengalensis
GAATAAAACAACCTCCGAGTGATTTAAATCTAGACTAACCAGTCGAAAGTACTACATCACTTATTGATCCAAAAACCTTGATCAACGGAACA
>LSU040.2 Prionailurus bengalensis
GAACAAAACAACCTCCGAGTGATTTAAATCTAGACTAACCAGTCAAAAGTATTACATCACTTATTGATCCAAAAACTTGATCAACGGAACA
>LSU040.3 Prionailurus bengalensis
GAACAAAACAACCTCCGAGTGATTTAAATCTAGACTACCCAGTCGAAAGTATTACATCACTTGTTGATCCAAAAACCTTGATCAACGGAACA
>LSU041 Glyphoglossus yunnanensis
GTAAAACAAAACCTCCACGATGAAAGGAATTAACCTCCTAATCTAAGAGCTACAGCTCTAAGAATCAACAAATTGACAAAACTTGATCCAAATACTTTGATCAACGAACCA
>LSU043 Paguma larvata
GTACAAAATAACCTCCGAATGATTTCTAATCAAGACTAACCAGTCAAAAGTATTACATCATTAATTGACCCAAAACTATTTGATCAACGGAACA
>LSU045 Theloderma bicolor
GTAAAAACTAACCTCCACGACGAAAAGAACTAAATCTTTATCCCAGAGCCACCTCTCCAAGAATTAGCACACTAACGAACAATGACCCGACTATCGATCAACGAACCA
>LSU047 Eothenomys miletus
GTATAAAACAACCTCCGAAAGATCTTATAACCAAGACTAACAAGTCGAAGTAATTTCAATCCAATTGACCCAATTTATTTTGATCAACGGACCA
>LSU048 Anourosorex squamipes
AAATAGAAAAACTTCCGAGAAACATGTACTAAGTCCAACAAGACAAAGTAAATTATATAAATTGATCCAGTCTAACTGATCAACGGAATA
>LSU049 Niviventer cremoriventer
GAATAAAAAAACCTCCGAATGATTTTAACCTAGACAAACAAGTCGAAGTAACATAGTATCTTATTGACCCAATTATTGATCAACGGACTA
>LSU050 Mustela kathiah
GAATAAAACAACCTCCGAGTGATTTAATCACAGACAAACCAGTCGAAGCATTCTATCATTTATTGATCCAATAATTTGATCAACGGAACA
>LSU051 Hystrix brachyura
GAACAAAAAAACCTCCGAATGATTTTAACCTAGACACTACAAGTCAAAGTCAAAAATCATCAATTGACCCAGTACAAACTGATCAACGAACCA
>LSU052.1 Trochalopteron erythrocephalum
GCAAAACAGAACCTCCAAATCTTGGACCATACCTCTAGACTAAGAGCGACCTCTCGACGTGCTAATAGCAACCAGATCCAATATAATTGAGCAATGGACCA
>LSU052.2 Trochalopteron erythrocephalum
GCAAAACAGAACCTCCAAATCTTGGACCATACATCTAGACTGAGAGCGACCTCTCAACGTGCGAATAGCAACCAGATCCAATATAATTGAACAATGGACCA
>LSU052.3 Trochalopteron erythrocephalum
GCAAAACAGAACCTCCAAATCTTGGACCATACCTCTAGACTAAGAGCGACCTCTCAACGTGCTAATAGCAACCAGATCCAATATAATTGAACAATGGACCA
>LSU054 Petaurista philippensis
GCACAAGACAACCTCCGAATGATTTTAACCTAGACATCACATGTCCAAGTTCATATTCATCAATTGACCCAATCCTATTGATCAACGGAACA
>LSU056 Arborophila rufogularis
GAAAAACAAACCCTCCAAACCCATAGACCACAACTCTTTACTGAGACCCACTTCTCAAAGTACTAACAGTAATCTAGACCCAATACAATTGACCAATGGACCA
>LSU059 Viperidae sp1
ACAAAAAAGAACTTCCAACACATGACTTCCTCATAAAACAGGCATACAAGCCAATACTAGACCCAGCACAGCTGATAATTGAAATA
>LSU061 Megophryidae sp6
GaaaaaaaaaTCCTCCCTGATGATAACCTAACCTAGAGCCACAGCTCTAAGTATTAAGATACTTAACTCCTATTGACCCATTTTATGATCAACGAACCA
>LSU062 Rattus sp1
GCATAAAAAATCCTCCGAATGATTTTAGCCTAGACCCACAAGTCAAAGCAACTCTAACATCTTATTGACCCAATTATTGATCAACGGACCA
>LSU064 Megophryidae sp3
GAAAAAGAAATCCTCCCTGATGACTCACAAACCAAGAGCCACGGCTCTAAGTATTAAGATACTTAACTTCCATTGACCCATTTAATGATCAACGAACCA
>LSU065 Passeriformes sp2
GCAAAACAAAACCTCCAAACATTAGACCACACCTCTAGACTAAGAGCCACCCCTCAACGTGCTAACAGCACCCAGACCCAATACAATTGATCAATGGACCA
>LSU068 Nanorana maculosa
GAAAAATTAAACCTCCACGACGAACGGAATTAACTCCTAATCTAAGAGCCACCGCTCTAAGAATCAATAAATTGACATAAAATGATCCGATAATCGATCAACGAACCA
>LSU069 Capricornis milneedwardsii
GAACAAAAAATCCTCCGAACGATTTTAAAGACTAGACCTACAAGTCAAACCAAATTATCGCTTATTGATCCAAAAATTTGATCAACGGAACA
>LSU071 Melogale moschata
GAATAGAACAACCTCCGAGTGATTTCAGCACAGACAGACCAGTCGAAGCATTTCATCATTTATTGATCCAATAACTTGATCAACGGAACA
>LSU073 Cyanoptila cumatilis
GAAAAACAAATCCTCCAAAAATTAGACCATACCTCTAGACCAAGAGCAACTCCTCGACGTGCTAATAGCACCCAGACCCAATATAATTGATCAATGGACCA
>LSU075 Megophryidae sp4
GAAAAAAATATCCTCCCTGATGATTACTAACCAAGAGTCACAGCTCTAAGTATTAAGACACTTAACTCCTATTGACCCATTTTATGATCAACGAACCA
>LSU076 Megophryidae sp1
GGaaaaaaaaTCCTCCCTGATGATACCTAACCAAGAGCCACAGCTCTAAGTATTAAGACACTTAACTCCTATTGACCCATTTTATGATCAACGAACCA
>LSU079 Monticola gularis
GAAAAACAAATCCTCCAAAAATTGGACCTTAACTCTAGACTAAGAGCAACTTCTCGACGTGCTAACAGCAACCAGACCCAATATAATTGATCAATGGACCA
>LSU081 Kurixalus sp1
GTAAAAACTAACCTCCACGACGAAAAGAACTAAGTCTTTATCCAAGAACCACCACTCTAAGAATTAGTATACTAACGAACAATGACCCAATAATTGATCAACGAAACA
>LSU083 Elaphodus cephalophus
GAATAAAAAATCCTCCGAGCGATTTTAAAGACTAGACCTACAAGTCAAATCACACAATCGCTTATTGATCCAAAAAATTGATCAACGGAACA
>LSU085 Rusa unicolor
GAACAAGAAAACCTCCGAGCGATTTTAAAGACTAGACCTACAAGTCGAATCACGCAATCGTTTATTGATCCAAAAAATTGATCAACGGAACA
>LSU091 Turdus dissimilis
GAAAAACAAATCCTCCAAAAATTGGACCATCACTCTAGACCAAGAGCAACCCCTCAAAGTGCGAACAGCAACCAGACCCAATACAATTGATCAATGGACCA
>LSU093.1 Amolops mantzorum
GTAAAATCAAACCTCCATGACAGACGGACTAACACCCTTATCCATGAACCACAATTCTAAGAGCCAATAAATTGTTGTCTAATGACCCAATTACTTGATCAACGAACCA
>LSU093.2 Amolops mantzorum
GTATAATCAAACCTCCATGACAGACGGGCTAACACCCTTATCCATGAACCACAATTCTAAGAGCCAATAAATTGTTGTCTAATGACCCAATTACTTGATCAACGAACCA
>LSU095 Leiothrichidae sp1
GCAAAACAAAACCTCCAAATCTTGGACCTTACATCCAGACTAAGAGCAACCTCTCAACGTGCTAATAGCAACCAGATCCAATACAATTGATCAATGGACCA
>LSU108 Cyornis banyumas
GAAAAACAGATCCTCCAAAAATTAGACCTTACCTCTAGACCAAGAGCAACCTCTCAACGTGCTAATAGCACCCAGACCCAATACAATTGATCAATGGACCA
>LSU109 Megophryidae sp2
GAAAAAGAAATCCTCCCTGATGATAACCTAACCAAGAGCCACAGCTCTAAGTATTAAGACACTTAACTCCTATTGACCCATTTTATGATCAACGAACCA
>LSU118 Leptobrachium ailaonicum
GaaaaaaaaaTCCTCCCTGATGATTACCTAACCAAGAGTCACAGCTCTAAGTATTAAGACACTTAACTCCTATTGACCCATTTTATGATCAACGAACCA
