# Supplementary material for: Measuring protected-area effectiveness using vertebrate distributions from leech iDNA
Source: Nat Commun. 2022 Mar 23;13:1555. doi: 10.1038/s41467-022-28778-8 (PMC8943135; doi:10.1038/s41467-022-28778-8)
Supplement: Supplementary file 7 — Supplementary Dataset 5 [file 41467_2022_28778_MOESM7_ESM.fasta]

# Ailaoshan representative sequences (SSU dataset)
# The first six characters of each sequence identifier (e.g. SSU001) indicate the OTU that the sequence comes from. Identifiers with a suffix (e.g. SSU002.1) refer to OTUs that were formed by merging two or more pre-OTUs. In such cases, the representative sequence for each pre-OTU is provided, with the suffix distinguishing between them (e.g. SSU002.1 and SSU002.2 represent the two pre-OTUs that were merged to form the OTU SSU002).
>SSU001 Nanorana unculuanus
ACTATGCCTAACCGTAAAATATTAACTCACACCCACCAACGCCCGGGTACTACGAGCCCCAGCTTAAAACCCAAAGGACTTGACGGTGTCCCACCCAT
>SSU002.1 Bombina maxima
ACTATGCCCAACCTCAAACTATGACTCAATACAAAGCACTTCCGCCCGGGAACTACGAGCTCCAGCTTAAAACCCAAAGGACTTGGCGGTGCCCCACCCAC
>SSU002.2 Bombina maxima
ACTATGCTCAGCCTCAAACTATGACTCAATACAAAACACTTCCGCCCGGGAACTACGAGCTCCAGCTTAAAACCCAAAGGACTTGGCGGTGCCCCACCCAC
>SSU003 Oreolalax jingdongensis
ACTATGCCCGGCCTCAAACTTTGATTAATTACAATTTTATTCGCCAGGGAACTACGAGCGTCAGCTTAAAACCCAAAGGACTTGGCGGTGCCCTACACCTC
>SSU005 Homo sapiens
ACTATGCTTAGCCCTAAACCTCAACAGTTAAATCAACAAAACTGCTCGCCAGAACACTACGAGCCACAGCTTAAAACTCAAAGGACCTGGCGGTGCTTCATATCCCT
>SSU006 Megophryidae sp5
ACTATGCCTAGCCCTAAACTTTGATTTACTCCGCCTGGGAACTACGAGCGTCAGCTTAAAACCCAAAAGACTTGGCGGTGCCCTATACCAC
>SSU007 Lophura nycthemera
ACTATGCCTGGCCTTAAATCTAGATGCCTGCATACCCATGCATCCGCCCGAGAACTACGAGCACAAACGCTTAAAACTCTAAGGACTTGGCGGTGCCCCAAACCCAC
>SSU008 Bos taurus
ACTATGCTTAGCCCTAAACACAGATAATTACATAAACAAAATTATTCGCCAGAGTACTACTAGCAACAGCTTAAAACTCAAAGGACTTGGCGGTGCTTTATATCCTT
>SSU009 Megophryidae sp3
ACTATGCCTAGCCCTAAACTTTGATAACCTTCGCCCGGGGACTACGAGCGTTAGCTTAAAACCCAAAAGACTTGGCGGTGCCCTATACCAC
>SSU010 Bufo pageoti
ACTATGCCCAGCCGTAAACTTTTATTTACATTAAATCGCCAGGGAACTACGAGCTAAGCTTAAAACCCAAAGGACTTGACGGTACCCCATATCCCC
>SSU011 Rana chaochiaoensis
ACTATGCCTAGCCGTAAACAATTAACTTACACCCACACCGCCAGGGAATTACGAGCAATGCTTAAAACCCAAAGGATTTGACGGTGTCCCACCCCG
>SSU012 Nanorana yunnanensis
ACTATGCCTAACCGTAAAATATTAACTCACACCCATCAACGCCCGGGTACTACGAGCCCCAGCTTAAAACCCAAAGGACTTGACGGTGTCCCATCCAC
>SSU013 Leiothrichidae sp1
ACTATGCCTGGCCCTAAATCTTGATGCTCGATCTAACCGGAGCATCCGCCCGAGAACTACGAGCGCAAACGCTTAAAACTCTAAGGACTTGGCGGTGCTCCAAACCCAC
>SSU014 Nanorana sp1
ACTATGCCTAACCGTAAAATATTGATTCACACCTACCAACGCCCGGGTACTACGAGCCCCAGCTTAAAACCCAAAGGACTTGACGGTGTCCCACCCAT
>SSU015 Rhacophorus sp1
ACTATGCCTAACCGTAAAATTTAACCCACACCTACAAACGCCAGGGTACTACGAGCCTCAGCTTAAAACCCAAAGGACTTGACGGTATCCCACCCAA
>SSU016 Arborophila rufogularis
ACTATGCCTGGCCATAAATCTAGATACCCTCCCTACTTTTGTATCCGCCTGAGAACTACGAGCACAAACGCTTAAAACTCTAAGGACTTGGCGGTGCCCCAAACCCAC
>SSU017 Capra hircus
ACTATGCTTAGCCCTAAACACAAATAATTACAGAAACAAAATTATTCGCCAGAGTACTACCGGCAACAGCCCGAAACTCAAAGGACTTGGCGGTGCTTTATACCCTT
>SSU018 Tylototriton verrucosus
ACTATGCCTAACCATAAACTTTGACCAATCCGCCAGAGTACTACGAGCAACAGCTTAAAACTCAAAGGACTTGGCGGTGCTCTACACCCAC
>SSU019 Scincidae sp1
ACTATGCTTAGCCCTAAACAGCGATTTTATCCACACAATAATATCCGCCAGAGAACTACAAGCGAAAAGCTAAAAACTCCAAGGACTTGGCGGTGCTTCAAACCAAC
>SSU020 Turdidae sp1
ACTATGCCTGGCCGTAAATCTTGATGCTCGATATTACCTGAGCATCCGCCCGAGAACTACGAGCACAAACGCTTAAAACTCTAAGGACTTGGCGGTGCTCCAAACCCAC
>SSU021 Passeriformes sp2
ACTATGCCTGGCCCTAAATCTTGATGCTCGATCTTACCGGAGCATCCGCCCGAGAACTACGAGCACAAACGCTTAAAACTCTAAGGACTTGGCGGTGCCCCAAACCCAC
>SSU022 Sus scrofa
ACTATGCCTAGCCCTAAACCCAAATAGTTACATAACAAAACTATTCGCCAGAGTACTACTCGCAACTGCCTAAAACTCAAAGGACTTGGCGGTGCTTCACATCCAC
>SSU023 Odorrana andersonii
ACTATGCCCAGCCGTAAACAATTAATCCACAACCATAAGCGCCAGGGAATTACGAGCCAAGCTTAAAACCCAAAGGATTTGACGGTGTCCCACCCCC
>SSU024.1 Monticola gularis
ACTATGCCTGGCCCTAAATCTTGATACTCCACCTTACCTGAGTATCCGCCCGAGAACTACGAGCACAAACGCTTAAAACTCTAAGGACTTGGCGGTGCCCCAAACCCAC
>SSU024.2 Monticola gularis
ACTATGCCTGGCCCTAAATCTTGATGCTCTACCTTACCTGAGTATCCGCCCGAGAACTACGAGCACAAACGCTTAAAACTCTAAGGACTTGGCGGTGCCCCAAACCCAC
>SSU025 Ovis aries
ACTATGCTTAGCCCTAAACACAAATAATTATAAAAACAAAATTATTCGCCAGAGTACTACCGGCAACAGCCCGAAACTCAAAGGACTTGGCGGTGCTTTATACCCTT
>SSU026 Chrysolophus amherstiae
ACTATGCCTGGCCCTAAATCTAGATGCCCGCATACCCATGCATCCGCCTGAGAACTACGAGCACAAACGCTTAAAACTCTAAGGACTTGGCGGTGCCCCAAACCCAC
>SSU027 Megophryidae sp7
ACTATGCCTAGCCTTAAACTTTGATTTTCTCCGCCTGGGAACTACGAGCGTCAGCTTAAAACCCAAAAGACTTGGCGGTGCCCTATACCAC
>SSU028 Tragopan temminckii
ACTATGCCTAGCCCTAAATCCAGATACCCTCCTACCTGTGTATCCGCCTGAGAACTACGAGCACAAACGCTTAAAACTCTAAGGACTTGGCGGTGCCCCAAACCCAC
>SSU029 Neotetracus sinensis
ATTATATCTAGCCATAAACATAAATAATCCTTAACAAGATTATTCACCAGAGAACTACGGGCCACAGCCTAAAACTCAAAGGACTTGGCGGTGCTTCACATCCAC
>SSU031 Cyanoptila cumatilis
ACTATGCCTGACCCTAAATCTTGATATTCCACCCTACTCGAATATCCGCCCGAGAACTACGAGCACAAACGCTTAAAACTCTAAGGACTTGGCGGTGCCCCAAACCCAC
>SSU032 Squamata sp1
ACTATGCTTAGCCCTAAACAGCGATTTTACACACACAAGAACATCCGCCAGAGAACTACAAGCGAAAAGCTTAAAACTCCAAGGACTTGGCGGTGCTTCAAACCAAC
>SSU034 Syrmaticus humiae
ACTATGCCTGGCCCTAAATCTTGATGCCATCATACCCATGCATCCGCCTGAGAACTACGAGCACAAACGCTTAAAACTCTAAGGACTTGGCGGTGCCCCAAACCCAC
>SSU035 Rodentia sp1
ACTATGCTTAGCCCTAAACTCAAACATTCAACAAACAAGAATGTTCACCAGAGCACTACTAGCCACAGCTTGAAACTCAAAGGACTTGGCGGTGCTTTACATCCCT
>SSU036.1 Rattus nitidus
ACTATGCTTAGCCCTAAACCTTAATAATTAAATCTACAAAAATATTTGCCAGAGAACTACTAGCCACAGCTTAAAACTCAAAGGACTTGGCGGTACTTTATATCCAT
>SSU036.2 Rattus nitidus
ACTATGCCTAGCCCTAAACCTTAATAATTACATCTACAAAAATATTTGCCAGAGAACTACTAGCCATAGCTTAAAACTCAAAGGACTTGGCGGTACTTTATATCCAT
>SSU037 Apodemus draco
ACTATGCTTAGCCTTAAACCTTAATAATTTGGTAACAAAATTATTTGCCAGAGAACTACTAGCTACAGCTTAAAACTCAAAGGACTTGGCGGTACTTTATATCCAC
>SSU038 Ursus thibetanus
ACTATGCTTAGCCTTAAACATAAATAATTTATCAAACAAAATTATTCGCCAGAGAACTACTAGCAACGGCTTAAAACTCAAAGGACTTGGCGGTGCTTTAAACCCCC
>SSU039.1 Dremomys rufigenis
ACTATGCTTAGCCCTAAACATTAATACTCAACTAACAAGACTATTCGCCAGAGTACTACTAGCAACAGCTTAAAACTCAAAGGACTTGGCGGTGCTTTACATCCCT
>SSU039.2 Dremomys rufigenis
ACTATGCTTAGCCCTAAACATAAATATTCAACTAACAAGACTATTCGCCAGAGTACTACTAGCAACAGCTTAAAACTCAAAGGACTTGGCGGTGCTTTACACCCCT
>SSU040 Phasianidae sp1
ACTATGCCTGGCCATAAATCTAGATGCCCTCCCTACCTTTGTATCCGCCTGAGAACTACGAGCACAAACGCTTAAAACTCTAAGGACTTGGCGGTGCCCCAAACCCAC
>SSU041 Atherurus macrourus
ACTATGCTTAGACGTAAACATAAAAAATTCATAACAAAATTTTTCGCCAGAGAACTACTAGCAACAGCTTAAAACTCAAAGGACTTGGCGGTGCTTCACAACCAT
>SSU042 Megophryidae sp6
ACTATGCCTAGCCCTAAACTTTGACAATCTCCGCCTGGGAACTACGAGCGTCAGCTTAAAACCCAAAAGACTTGGCGGTGCCCTATACCAC
>SSU043 Callosciurus erythraeus
ACTATGCTTAGCCCTAAACCTAGATACTCAAATAACAAGACTATCCGCCAGAGTACTACTAGCCACAGCTTAAAACTCAAAGGACTTGGCGGTGCTTTACATCCCT
>SSU045 Dremomys pernyi
ACTATGCTTAGCCCTAAACATAAATACTCAACCAACAAGACCATTCGCCAGAGTACTACTAGCAACAGCTTAAAACTCAAAGGACTTGGCGGTGCTTTACATCCCT
>SSU046 Turdus dissimilis
ACTATGCCTGGCCCTAAATCTTGATGCTCGATATTACCTGAGCGTCCGCCCGAGAACTACGAGCACAAACGCTTAAAACTCTAAGGACTTGGCGGTGCTCCAAACCCAC
>SSU047 Nyctereutes procyonoides
ACTATGCTTAGCCCTAAACATAGATAATTTTACAACAAAATAATTCGCCAGAGGACTACTAGCAATAGCTTAAAACTCAAAGGACTTGGCGGTGCTTTATATCCCT
>SSU048 Ficedula parva
ACTATGCCTGGCCCTAAATCTTGATGTTCTACCCTACTTGAACATCCGCCCGAGAACTACGAGCACAAACGCTTAAAACTCTAAGGACTTGGCGGTGCCCCAAACCCAC
>SSU049 Chrysolophus sp1
ACTATGCCTAGCCCTAAATCTAGATACCTCCCATCACACATGTATCCGCCTGAGAACTACGAGCACAAACGCTTAAAACTCTAAGGACTTGGCGGTGCCCCAAACCCAC
>SSU050 Leptobrachium ailaonicum
ACTATGCTTGGCCTCAAACTTTGATTATTTACACTCACCATTCGCCAGGGAACTACGAGCAATAGCTTAAAACCCAAAGGACTTGGCGGTGCCCTACACCAC
>SSU051 Vanellus sp1
ACTATGCTTAGCCCTAAATCCAGATGCTTACCCAACTAAAGCATCCGCCCGAGAACTACGAGCACAAACGCTTAAAACTCTAAGGACTTGGCGGTGCCCCAAACCCAC
>SSU052 Cyornis banyumas
ACTATGCCTGGCCCTAAATATTGATGTTCCACCTTACCTGAGCATCCGCCCGAGAACTACGAGCACAAACGCTTAAAACTCTAAGGACTTGGCGGTGCCCCAAACCCAC
>SSU054 Muntiacus vaginalis
ACTATGCCTAGCCCTAAACACAAATAGTTTTATAAACAAAACTATTCGCCAGAGTACTACCGGCAATAGCTTAAAACTCAAAGGACTTGGCGGTGCTTTATACCCTT
>SSU055 Cynops cyanurus
ACTATGCCTGGTTATAAACTTTGATTTATCCGCCAGAATACTACGAGCAACAGCTTAAAACTCAAAGGACTTGGCGGTGCTCTACACCCCC
>SSU057 Ficedula sp1
ACTATGCCTGGCCCTAAATATCGATGTTCCACCTTACCTGAACATCCGCCCGAGAACTACGAGCACAAACGCTTAAAACTCTAAGGACTTGGCGGTGCCCCAAACCCAC
>SSU061 Anourosorex squamipes
ACTATGCTTAGCCCTAAACCCAGGTAATTTATAACAAAATTACCCGCCAGAGAACTACTAGCAATAGCTTAAAACTCAAAGGACTTGGCGGTGCTTTATATCCCT
>SSU062 Niviventer cremoriventer
ACTATGCTTAACCTTAAACTAAAATATTTTAACCTACAAAAATATTTGCCAGAGAACTACTAGCTACAGCTTAAAACTCAAAGGACTTGGCGGTACTTTATATCCAT
>SSU063 Melogale moschata
ACTATGCTCAGCCCTAAACATAAATAATTCTTATAACAAAATTATCTGCCAGAGAACTACTAGCAACAGCTTAAAACTCAAAGGACTTGGCGGTGCTTTATATCCCT
>SSU065 Hystrix brachyura
ACTATGCTTAGGCGTAAACATAAAAAATTCATAACAAAATTATTCGCCAGAGAACTACTAGCAACAGCTTAAAACTCAAAGGACTTGGCGGTGCTTCACAACCAT
>SSU073 Megophryidae sp8
ACTATGCCTAGCCTTAAACTTTGAAAATCTTCGCCCGGGAACTACGAGCGTCAGCTTAAAACCCAAAAGACTTGGCGGTGCCCTATACCAC
>SSU075 Rattus sp1
ACTATGCTTAGCCCTAAACCTTAATAATTCCATCTACAAAAATATTTGCCAGAGAACTACAAGCCACAGCTTAAAACTCAAAGGACTTGGCGGTACTTTATATCCAT
>SSU076 Leopoldamys edwardsi
ACTATGCTTAGCCCTAAACCTAAATAATTAAACCCACAAAAATATTTGCCAGAGAACTACTAGCCACAGCTTAAAACTCAAAGGACTTGGCGGTACTTTATATCCAT
>SSU077 Catopuma temminckii
ACTATGCTTAGCCCTAAACTTAGATAGTTATCCTAAACAAAACTATCCGCCAGAGAACTACCAGCAACAGCTTAGAACTCAAAGGACTTGGCGGTGCTTTACATCCCT
>SSU080 Ficedula sp2
ACTATGCCTGGCCCTAAATCTTGATGTTCCACCTTACCTGAACATCCGCCCGAGAACTACGAGCACAAACGCTTAAAACTCTAAGGACTTGGCGGTGTCCCAAACCCAC
>SSU083 Schoeniparus castaneceps
ACTATGCCTGGCCCTAAATCTTGATGCTTAATCTAACCGAAGCATCCGCCTGAGAACTACGAGCACCAACGCTTAAAACTCTAAGGACTTGGCGGTGCTTCAAATCCAC
>SSU084 Glyphoglossus yunnanensis
ACTATGCCTAGCCGTAAAATATTTACCTACACCTTACCCGCCAGGGAATTACGAGCTCAAGCTTAAAACCCAAAGGACTTGACGGTGTCCCACCCAC
>SSU089 Niviventer confucianus
ACTATGCTTAGCCTTAAACCTAAATAATTAAACCTACAAAAATATTTGCCAGAGAACTACTAGCCACAGCTTAAAACTCAAAGGACTTGGCGGTACTTTATATCCAT
>SSU093.1 Prionailurus bengalensis
ACTATGCTTAGCCCTAAACTTAGATAGTTACCCTAAACAAAACTATCCGCCAGAGAACTACTAGCAATAGCTTAAAACTCAAAGGACTTGGCGGTGCTTTACATCCCT
>SSU093.2 Prionailurus bengalensis
ACTATGCTTAGCCCTAAACTTAGATAGTTAATTTTAACAAAACTATCCGCCAGAGAACTACTAGCAACAGCTTAAAACTCAAAGGACTTGGCGGTGCTTTACATCCCT
>SSU094 Anura sp1
ACTATGCCCGGTCTTAAACTTTGACTAATTACACCCCCATCCGCCAGGGAACTACGAGCATCAGCTTAAAACCCAAGAGACTTGGCGGTGCTCTATATACAC
>SSU096 Rhizomys sinensis
ACTATGCTTAGCCATAAACCTAGGTAATTCTTTTAACAAAATAACTCGCCAGGGAACTACTAGCAATTGCTTAAAACTCAAAGGACTTGGCGGTACTTTACATCTGT
>SSU100 Amolops mantzorum
ACTATGCTCAGCCGTAAACAATTAACTTACACCAATCAGCGCCAGGGAATTACGAGCCATGCTTAAAACCCAAAGGACTTGACGGTGTCCCACCCCC
>SSU101 Passeriformes sp1
ACTATGCCTGGCCCTAAATCTTGGCGCTCGATCTTACCGGAGCGTCCGCCCGAGAACTACGAGCATAAACGCTTAAAACTCTAAGGACTTGGCGGTGCCCCAAACCCAC
>SSU102 Eothenomys miletus
ACTATGCTTAGCCCTAAACCTTAACATTTATAAAACAAAAATATTTGCCTGAGAACTACTAGCCACAGCTTAAAACTCAAAGGACTTGGCGGTACTTTATATCCAT
>SSU109 Mustela kathiah
ACTATGCTCAGCCCTAAACATAAATAATTAATACAACAAAATTATTTGCCAGAGAACTACTAGCAACAGCTTAAAACTCAAAGGACTTGGCGGTGCTTTATATCCCT
>SSU121 Passeriformes sp3
ACTATGCCTGGCCCTAAATCTTGATGCTCAACCTAACCGGAGCATCCGCCAGAGAACTACGAGCACAAACGCTTAAAACTCTAAGGACTTGGCGGTGCTCCACACCCAC
>SSU129 Rattus tanezumi
ACTATGCTTAGCCCTAAACCTTAATAATTACATCTACAAAAATATTTGCCAGAGAACTACTAGCTACAGCTTAAAACTCAAAGGACTTGGCGGTACTTTATATCCAT
>SSU162 Capricornis milneedwardsii
ACTATGCTTAGCCCTAAACATAAATAATTGTAAAAACAAAATTATTCGCCAGAGTACTACCGGCAACAGCCCAAAACTCAAAGGACTTGGCGGTGCTTTATATCCAC
