# Supplementary material for: Measuring protected-area effectiveness using vertebrate distributions from leech iDNA
Source: Nat Commun. 2022 Mar 23;13:1555. doi: 10.1038/s41467-022-28778-8 (PMC8943135; doi:10.1038/s41467-022-28778-8)
Supplement: Supplementary file 8 — Supplementary Dataset 6 [file 41467_2022_28778_MOESM8_ESM.xlsx]

## Sheet: README
DATA NOTES
The sheets LSU OTU table and SSU OTU table report the number of reads detected for each OTU in each replicate.
Each row of the sheets LSU OTU table and SSU OTU table represents an OTU as labelled in the column 'OTU'.
Information about each OTU can be found in Supplementary File S3.
Each column on the sheets LSU OTU table and SSU OTU table represents a replicate as labelled by the column headers.
Information about each replicate can be found in the sheet replicate metadata.
The sheet replicate metadata includes an identifier for the patrol area that each replicate came from.
Information about each patrol area can be found in the sheet patrol area metadata.
Refer to the main text Methods for further information about how these data and metadata were generated.

## Sheet: LSU OTU table
OTU	CX01	CX02	CX03	CX04	CX05	CX06	CX07	CX08	CX10	CX11	CX12	CX13	CX14	CX15	CX16	CX17	CX18	CX19	CX20	CX21	CX22	CX23	CX24	CX25	CX26	CX28	CX29	JD01	JD03	JD05	JD10	JD11	JD12.2	JD12.3	JD13	JD14	JD17	JD18	JD19	JD21	JD22	JD26.1	JD26.2	JD26.3	JD26.4	JD26.5	JD27	JD28.2	JD28.4
LSU002	0	0	0	0	0	0	0	0	0	0	0	0	0	0	0	0	0	0	0	0	0	0	0	0	0	0	0	0	0	0	0	21612	161	30897	0	0	0	0	0	0	0	0	0	0	0	0	0	0	0
LSU003	4335	2715	0	0	0	0	0	0	0	0	0	0	0	0	0	0	0	0	0	0	0	0	0	7195	8338	0	0	0	0	0	0	23	0	0	0	3845	23	0	0	0	38	5262	0	0	0	0	0	0	0
LSU004	0	0	65758	0	0	0	0	0	0	0	0	0	35	0	0	0	0	0	0	0	0	0	0	0	0	0	0	236	8349	13399	0	0	0	0	0	0	12504	0	0	0	0	0	0	0	0	0	0	0	0
LSU005	0	0	0	246	0	0	0	0	0	0	0	0	0	0	0	0	0	0	0	0	0	0	0	0	0	0	0	95	102	0	0	0	0	0	0	0	14162	0	0	0	0	0	0	0	0	0	761	0	0
LSU006	0	0	0	0	0	0	0	0	0	0	0	0	0	0	0	0	0	0	0	0	237	0	0	0	0	0	0	0	0	0	0	0	0	0	0	0	0	0	0	0	0	3516	0	0	0	292	48	20396	14821
LSU009	0	0	0	0	0	0	0	0	0	0	0	0	0	0	0	0	0	0	0	0	0	0	0	0	0	0	0	0	0	479	0	0	0	0	0	0	0	0	0	0	0	0	51382	0	0	0	0	0	0
LSU010	0	0	0	0	0	0	0	0	0	0	0	0	0	0	0	0	0	0	0	0	0	0	0	0	0	0	0	0	0	0	0	0	0	0	0	6350	0	0	0	0	0	530	0	0	0	13474	0	0	0
LSU011	0	0	0	0	0	0	0	0	0	0	0	0	0	0	0	0	0	0	0	0	0	0	0	0	0	0	2739	0	0	0	0	0	0	0	0	0	0	0	0	0	0	0	0	0	0	0	0	0	0
LSU012	0	0	0	0	0	0	0	0	0	0	0	0	0	0	0	0	0	0	0	0	0	0	0	0	0	0	0	0	0	0	0	0	71760	0	0	0	0	0	0	0	0	0	0	0	0	0	0	0	0
LSU013	0	0	0	0	0	0	0	0	0	0	0	0	0	0	0	0	0	0	0	0	0	0	0	0	0	0	0	0	0	0	0	0	0	0	0	0	0	0	0	0	0	0	0	0	0	0	0	0	0
LSU014	0	0	0	0	0	0	0	0	0	0	0	0	0	0	0	0	0	0	0	0	0	0	0	0	0	0	0	0	0	0	0	0	0	0	0	0	0	0	0	0	0	0	0	0	0	0	0	0	0
LSU018	0	0	0	0	0	0	0	0	0	0	0	0	0	0	0	0	0	0	0	0	0	0	0	0	0	0	0	0	0	0	0	0	0	0	0	0	0	0	0	0	0	0	0	0	0	0	0	0	0
LSU019	0	0	0	0	0	0	0	0	0	0	0	0	0	0	0	0	0	0	0	0	0	0	0	0	0	0	0	0	0	0	0	0	0	0	0	0	0	0	0	0	0	0	0	0	0	0	0	0	0
LSU020	0	0	0	0	0	0	0	0	0	0	0	0	0	0	0	0	0	0	0	0	0	0	0	0	0	0	0	0	0	0	0	0	0	0	0	0	0	0	0	0	0	0	0	0	0	0	0	0	0
LSU021	0	0	0	0	0	0	0	0	0	0	0	0	0	0	0	0	0	0	0	0	0	0	0	0	0	0	0	0	0	0	0	0	0	0	0	0	0	0	0	0	0	0	0	0	0	0	0	0	0
LSU022	0	0	0	0	0	0	0	0	0	0	0	0	0	0	0	0	0	0	0	292	0	36414	0	0	0	0	0	0	0	0	0	0	0	0	0	0	1161	0	0	0	0	0	0	0	0	0	0	0	0
LSU023	0	0	0	0	0	0	0	0	0	0	0	0	0	0	0	0	0	0	0	0	0	0	0	0	0	0	0	0	0	0	103543	0	0	0	0	0	0	0	0	0	0	0	0	0	0	0	0	0	0
LSU025	0	0	0	0	0	0	0	0	0	0	0	0	0	0	0	0	0	0	0	0	0	0	0	0	0	0	0	0	0	0	0	0	0	0	0	0	0	0	0	0	0	0	0	0	0	0	0	0	0
LSU026	0	0	0	0	0	0	0	0	0	0	0	0	0	0	0	0	0	0	0	0	0	0	0	0	0	0	0	0	0	0	0	0	0	0	0	0	0	0	0	0	0	0	0	0	0	0	0	0	0
LSU027	0	0	0	0	0	0	0	0	0	0	0	0	0	0	0	0	0	0	0	0	0	0	0	0	0	0	0	0	0	0	0	0	0	0	0	0	0	0	0	0	0	0	0	0	0	0	0	0	0
LSU028	0	0	0	0	0	32360	0	0	0	0	0	0	0	0	0	0	0	0	0	0	0	0	0	0	0	0	18755	0	0	0	0	0	0	0	0	0	0	0	0	0	0	0	0	0	0	0	0	0	0
LSU029	0	0	0	0	0	0	0	0	0	0	0	0	0	0	0	0	0	0	0	0	0	0	0	0	0	0	0	0	0	0	0	0	0	0	0	0	0	0	0	0	0	0	0	0	0	0	0	0	0
LSU031	0	0	0	0	0	0	0	0	0	0	0	0	0	0	0	0	0	0	0	0	0	0	0	0	0	0	0	0	0	0	0	0	0	0	0	0	0	0	0	0	0	0	0	0	0	357	0	0	0
LSU036	0	0	0	0	0	0	0	0	0	0	0	0	0	0	0	0	0	0	0	0	0	0	0	0	0	0	0	0	0	0	0	0	0	0	0	0	0	0	0	0	0	0	0	0	0	0	0	0	0
LSU037	0	0	0	0	0	0	0	0	0	0	0	0	0	0	0	0	0	0	0	0	0	0	0	0	0	0	0	0	0	0	0	0	0	0	0	0	0	0	0	0	0	0	0	0	0	0	0	0	0
LSU039	0	0	0	0	0	0	0	0	0	0	0	0	0	0	0	0	0	0	0	0	0	0	0	0	0	0	0	0	0	0	41	0	0	0	0	0	0	0	0	0	0	0	0	0	0	0	0	0	0
LSU040	0	0	0	0	0	0	0	0	0	0	0	0	0	0	0	0	0	0	0	0	0	0	0	0	0	0	0	0	0	0	0	0	0	0	0	0	0	0	0	0	0	1130	0	0	0	0	0	0	0
LSU041	0	0	0	0	0	0	0	0	0	0	0	0	0	0	0	0	0	0	0	0	0	0	0	0	0	0	0	0	0	0	0	0	0	0	0	0	0	0	0	0	0	0	0	0	0	0	0	0	0
LSU043	0	0	0	0	0	0	0	0	0	0	0	0	0	0	0	0	0	0	0	0	0	0	0	0	0	0	0	0	0	0	0	0	0	0	0	0	0	0	0	0	0	0	0	0	0	0	0	0	0
LSU045	0	0	0	0	0	0	0	0	0	0	0	0	0	0	0	0	0	0	0	0	0	0	0	0	0	0	0	0	0	0	0	0	0	0	0	0	0	0	0	0	0	0	0	0	0	0	0	0	0
LSU047	0	0	0	0	0	0	0	0	0	0	0	0	0	0	0	0	0	0	0	0	0	0	0	0	0	0	0	0	0	0	0	0	0	0	0	0	0	0	0	0	0	0	0	0	0	0	0	0	0
LSU048	0	0	0	0	0	0	0	0	0	0	0	0	0	0	0	0	0	0	0	0	0	0	0	0	0	0	0	0	0	0	0	0	0	0	0	0	0	0	0	0	0	0	0	0	0	0	0	0	0
LSU049	0	0	0	0	0	0	0	0	0	0	0	0	0	0	0	0	0	0	0	0	0	0	0	0	0	0	0	0	0	0	0	0	0	0	0	0	0	0	0	0	0	0	0	0	0	0	0	0	0
LSU050	0	0	0	0	0	0	0	0	0	0	0	0	0	0	0	0	0	0	0	0	0	0	0	0	0	0	0	0	0	0	0	0	0	0	0	0	0	0	0	0	0	0	0	0	0	0	0	0	0
LSU051	0	0	0	0	0	0	0	0	0	0	0	0	0	0	0	0	0	0	0	0	0	0	0	0	0	0	0	0	0	0	0	0	0	0	0	0	0	0	0	0	0	0	0	0	0	0	0	0	0
LSU052	0	0	0	0	0	0	0	0	0	0	0	0	0	0	0	0	0	0	0	0	0	0	0	0	0	0	0	0	0	0	0	0	0	0	0	0	0	0	0	0	0	0	0	0	0	0	0	0	0
LSU054	0	0	0	0	0	0	0	0	0	0	0	0	0	0	0	0	0	0	0	0	0	0	0	0	0	0	0	0	0	0	0	0	0	0	0	0	0	0	0	0	0	0	0	0	0	0	0	0	0
LSU056	0	0	0	0	0	0	0	0	0	0	0	0	0	0	0	0	0	0	0	0	0	0	0	0	0	0	0	0	0	0	0	0	0	0	0	0	0	0	0	0	0	0	0	0	0	0	0	0	0
LSU059	0	0	0	0	0	0	0	0	0	0	0	0	0	0	0	0	0	0	0	0	0	0	0	0	0	0	0	0	0	0	0	0	0	0	0	0	0	0	0	0	0	0	0	0	0	0	0	0	0
LSU061	0	0	0	0	0	0	0	0	0	0	0	0	0	0	0	0	0	0	0	0	0	0	0	0	0	0	0	0	0	0	0	0	0	0	0	0	0	0	0	0	0	0	0	0	0	0	0	0	0
LSU062	0	0	0	0	0	0	0	0	0	0	0	0	0	0	0	0	0	0	0	0	0	0	0	0	0	0	0	0	0	0	0	0	0	0	0	0	0	0	0	0	0	0	0	0	0	0	0	0	0
LSU064	0	0	0	0	0	0	0	0	0	0	0	0	0	0	0	0	0	0	0	0	0	0	0	0	0	0	0	0	0	0	0	0	0	0	0	0	0	0	0	0	0	0	0	0	0	0	0	0	0
LSU065	0	0	0	0	0	0	0	0	0	0	0	0	0	0	0	0	0	0	0	0	0	0	0	0	0	0	0	0	0	0	0	0	0	0	0	0	0	0	0	0	0	0	0	0	0	0	0	0	0
LSU068	0	0	0	0	0	0	0	0	0	0	0	0	0	0	0	0	0	0	0	0	0	0	0	0	0	0	0	0	0	0	0	0	0	0	0	0	0	0	0	0	0	0	0	0	0	0	0	0	0
LSU069	0	0	0	0	0	0	0	0	0	0	0	0	0	0	0	0	0	0	0	0	0	0	0	0	0	0	0	0	0	0	0	0	0	0	0	0	0	0	0	0	0	0	0	0	0	0	0	0	0
LSU071	0	0	0	0	0	0	0	0	0	0	0	0	0	0	0	0	0	0	0	0	0	0	0	0	0	0	0	0	0	0	0	0	0	0	0	0	0	0	0	0	0	0	0	0	0	0	0	0	0
LSU073	0	0	0	0	0	0	0	0	0	0	0	0	0	0	0	0	0	0	0	0	0	0	0	0	0	0	0	0	0	0	0	0	0	0	0	0	0	0	0	0	0	0	0	0	0	0	0	0	0
LSU075	0	0	0	0	0	0	0	0	0	0	0	0	0	0	0	0	0	0	0	0	0	0	0	0	0	0	0	0	0	0	0	0	0	0	0	0	0	0	0	0	0	0	0	0	0	0	0	0	0
LSU076	0	0	0	0	0	0	0	0	0	0	0	0	0	0	0	0	0	0	0	0	0	0	0	0	0	0	0	0	0	0	0	0	0	0	0	0	0	0	0	0	0	0	0	0	0	0	0	0	0
LSU079	0	0	0	0	0	0	0	0	0	0	0	0	0	0	0	0	0	0	0	0	0	0	0	0	0	0	0	0	0	0	0	0	0	0	0	0	0	0	0	0	0	0	0	0	0	0	0	0	0
LSU081	0	0	0	0	0	0	0	0	0	0	0	0	0	0	0	0	0	0	0	0	0	0	0	0	0	0	0	0	0	0	0	0	0	0	0	0	0	0	0	0	0	0	0	0	0	0	0	0	0
LSU083	0	0	0	0	0	0	0	0	0	0	0	0	0	0	0	0	0	0	0	0	0	0	0	0	0	0	0	0	0	0	0	0	0	0	0	0	0	0	0	0	0	0	0	0	0	0	0	0	0
LSU085	0	0	0	0	0	0	0	0	0	0	0	0	0	0	0	0	0	0	0	0	0	0	0	0	0	0	0	0	0	0	0	0	0	0	0	0	0	0	0	0	0	0	0	0	0	0	0	0	0
LSU091	0	0	0	0	0	0	0	0	0	0	0	0	0	0	0	0	0	0	0	0	0	0	0	0	0	0	0	0	0	0	0	0	0	0	0	0	0	0	0	0	0	0	0	0	0	0	0	0	0
LSU093	0	0	0	0	0	0	0	0	0	0	0	0	0	0	0	0	0	0	0	0	0	0	0	0	0	0	0	0	0	0	0	0	0	0	0	0	0	0	0	0	0	0	0	0	0	0	0	0	0
LSU095	0	0	0	0	0	0	0	0	0	0	0	0	0	0	0	0	0	0	0	0	0	0	0	0	0	0	0	0	0	0	0	0	0	0	0	0	0	0	0	0	0	0	0	0	0	0	0	0	0
LSU108	0	0	0	0	0	0	0	0	0	0	0	0	0	0	0	0	0	0	0	0	0	0	0	0	0	0	0	0	0	0	0	0	0	0	0	0	0	0	0	0	0	0	0	0	0	0	0	0	0
LSU109	0	0	0	0	0	0	0	0	0	0	0	0	0	0	0	0	0	0	0	0	0	0	0	0	0	0	0	0	0	0	0	0	0	0	0	0	0	0	0	0	0	0	0	0	0	0	0	0	0
LSU118	0	0	0	0	0	0	0	0	0	0	0	0	0	0	0	0	0	0	0	0	0	0	0	0	0	0	0	0	0	0	0	0	0	0	0	0	0	0	0	0	0	0	0	0	0	0	0	0	0
[truncated: 604 more columns]

## Sheet: SSU OTU table
OTU	CX01	CX02	CX03	CX04	CX05	CX06	CX08	CX11	CX12	CX13	CX14	CX15	CX16	CX17	CX19	CX20	CX21	CX22	CX23	CX24	CX25	CX26	CX28	CX29	JD01	JD02	JD03	JD04	JD05	JD10	JD11	JD12.2	JD12.3	JD12.4	JD13	JD14	JD17	JD18	JD19	JD20	JD21	JD22	JD23	JD24	JD25	JD26.1	JD26.2	JD26.3	JD26.4
SSU001	0	0	0	0	0	0	0	0	0	0	0	76	0	0	0	0	0	0	0	0	0	0	0	0	0	0	0	0	0	0	1141505	1694	458590	0	0	0	0	0	0	0	0	0	0	23759	0	0	0	0	0
SSU002	0	0	303250	0	0	0	0	0	65	0	5943	0	0	0	0	0	0	0	0	0	0	0	0	0	7109	0	40956	0	58764	0	0	0	0	0	0	0	96884	0	0	0	0	0	0	0	0	0	0	0	0
SSU003	0	0	0	0	0	0	0	0	0	0	0	0	0	0	0	0	0	0	0	0	0	0	0	0	0	0	0	0	0	0	0	0	0	0	0	0	0	0	0	0	0	0	0	0	0	8362	0	0	0
SSU006	0	0	0	0	0	0	0	0	0	0	0	0	0	0	0	0	0	0	0	0	0	0	0	0	0	0	0	0	0	0	0	0	0	23264	92692	0	0	0	0	0	0	0	0	0	0	0	0	0	0
SSU007	0	0	0	0	0	125	0	918	0	0	0	0	0	0	0	0	0	3572	0	0	0	0	0	0	0	0	0	0	0	0	0	0	0	0	0	0	0	0	0	0	0	0	0	0	0	0	0	0	0
SSU008	2604	6453	0	0	0	0	0	0	0	0	0	0	0	0	0	0	0	0	0	0	2874	7376	0	0	0	0	0	0	0	0	0	0	0	0	0	4526	0	0	0	0	0	0	0	0	0	407	0	0	0
SSU009	0	0	0	0	0	0	0	0	0	0	0	0	0	0	0	0	248507	0	0	0	0	0	0	0	0	0	0	0	0	0	0	0	0	0	0	0	0	500	0	0	0	0	0	0	0	0	0	0	0
SSU010	0	0	0	1146	0	0	0	0	0	0	0	0	0	0	0	0	0	0	0	0	0	0	0	0	116	0	0	0	0	0	0	0	0	0	0	0	3513	0	0	0	0	0	0	0	0	0	0	0	0
SSU011	0	0	0	0	0	0	0	0	0	0	0	0	0	0	0	0	0	0	0	0	0	0	0	0	0	0	0	0	0	0	0	0	0	0	0	0	0	0	0	0	0	0	0	0	0	0	0	0	0
SSU012	0	0	0	0	0	0	0	0	0	0	0	0	0	0	0	0	0	0	0	0	0	0	0	0	0	0	0	0	0	0	0	255016	0	0	0	0	0	0	0	0	0	0	0	0	0	0	0	0	0
SSU013	0	0	0	0	13318	0	0	0	0	0	0	14719	0	0	0	0	0	0	0	0	0	0	0	0	0	148202	115	0	0	0	0	0	0	0	0	0	0	0	0	0	0	0	0	0	0	0	0	0	0
SSU014	0	0	0	0	0	0	0	0	0	0	0	0	0	0	0	0	0	0	0	0	0	0	0	0	0	0	0	0	0	0	0	0	0	0	0	0	0	0	0	0	0	0	0	0	0	0	0	0	0
SSU015	0	0	0	0	0	0	0	0	0	0	0	0	0	0	0	0	0	0	0	0	0	0	0	0	0	0	0	0	1994	0	0	0	0	0	0	0	0	0	0	0	0	0	0	0	0	0	292272	0	0
SSU016	0	0	0	0	0	0	0	0	0	0	0	0	0	0	0	0	0	0	0	0	0	0	0	0	99	0	0	0	0	0	0	0	0	0	0	0	0	0	0	0	0	0	0	0	0	0	0	0	0
SSU017	0	0	0	0	0	0	0	0	0	0	0	0	0	0	0	0	0	614	0	0	0	0	0	0	135	0	0	154	0	0	0	0	0	0	0	0	0	0	0	0	0	0	0	0	0	321	0	0	0
SSU018	0	0	0	0	0	0	0	0	0	0	308	0	0	0	0	0	0	0	0	0	0	0	0	0	0	0	0	0	0	0	0	0	0	0	0	0	0	0	0	0	0	0	0	0	0	0	0	0	0
SSU019	0	0	0	0	0	0	0	0	0	0	0	0	0	0	0	0	0	0	0	0	0	0	0	0	0	0	0	0	0	0	0	0	0	0	0	0	0	0	0	0	0	0	0	0	0	0	0	0	0
SSU020	0	0	0	0	0	0	0	0	0	0	0	0	0	0	0	0	0	0	0	0	0	0	0	0	0	0	0	0	0	0	0	0	0	0	0	0	0	0	0	0	0	0	0	0	0	0	0	0	0
SSU021	0	0	0	0	0	0	0	0	0	0	0	0	0	0	0	0	0	0	0	0	0	0	0	0	0	0	0	0	0	0	0	0	0	0	0	0	0	0	0	0	0	0	0	0	0	0	0	0	0
SSU022	0	0	0	0	0	0	0	0	0	0	0	0	0	0	0	0	0	0	0	0	0	0	0	0	0	0	0	0	0	0	0	0	0	0	0	17054	0	0	0	0	0	0	174	846	0	96	0	0	0
SSU023	0	0	0	0	0	0	0	0	0	0	0	0	0	0	0	0	0	0	0	0	0	0	0	0	0	0	0	0	0	0	0	0	0	0	0	0	0	0	0	0	0	0	0	0	0	0	0	0	0
SSU024	0	0	0	0	0	0	0	0	0	0	0	0	0	0	0	0	0	0	0	0	0	0	0	0	0	0	0	0	0	0	0	0	0	0	0	0	0	0	0	0	0	0	0	0	0	0	0	0	0
SSU025	0	0	0	0	0	0	0	0	0	0	0	0	0	0	0	0	0	0	0	0	0	0	0	0	0	0	0	0	0	0	0	0	0	0	0	0	0	0	0	0	0	0	0	0	0	0	0	0	0
SSU026	0	0	0	0	0	0	0	0	0	0	0	0	0	0	0	0	0	0	0	0	0	0	0	0	0	0	0	0	0	0	0	0	0	0	0	0	0	0	0	0	0	0	0	0	98	0	0	0	0
SSU027	0	0	0	0	0	0	0	0	0	0	0	0	0	0	0	0	0	0	0	0	0	0	0	0	0	0	0	0	0	0	0	0	0	0	0	0	0	0	0	0	0	0	0	0	0	5948	0	0	539
SSU028	0	0	0	0	0	0	0	0	0	0	0	0	0	0	0	0	0	0	0	0	0	0	0	0	0	0	0	0	0	0	0	0	0	0	0	0	0	0	0	0	0	0	0	0	0	0	0	0	0
SSU029	0	0	0	0	5326	0	0	0	0	0	0	0	0	0	0	0	0	0	0	0	0	0	0	0	0	967	845	0	0	0	0	0	0	0	0	0	24643	0	0	0	0	0	0	0	0	0	0	0	0
SSU031	0	0	0	0	0	0	0	0	0	0	0	0	0	0	0	0	0	0	0	0	0	0	0	0	0	0	0	0	0	0	0	0	0	0	0	0	0	0	0	0	0	0	0	0	0	0	0	0	0
SSU032	0	0	0	0	0	0	0	0	0	0	0	0	0	0	0	0	0	0	0	0	0	0	0	0	0	0	0	0	0	0	0	0	0	0	0	0	0	0	0	0	0	0	0	0	0	0	0	0	0
SSU034	0	0	0	0	0	0	0	0	0	0	0	0	0	0	0	0	0	0	0	0	0	0	0	0	0	0	0	0	0	0	0	0	0	0	0	0	0	0	0	0	0	0	0	0	0	0	0	0	0
SSU035	0	0	0	0	0	0	0	0	0	0	0	0	0	0	0	0	0	0	0	0	0	0	0	0	0	0	0	38168	0	0	0	0	0	0	0	0	0	0	0	0	0	0	0	0	0	0	0	0	0
SSU036	0	0	0	0	0	0	0	0	0	0	0	0	0	0	0	0	0	0	0	0	0	0	0	0	0	0	0	0	0	0	0	0	0	0	0	0	0	0	0	0	0	0	0	0	0	0	0	0	0
SSU037	0	0	0	0	0	78444	0	0	0	0	0	0	0	0	0	0	0	0	0	0	0	0	0	29304	0	0	0	0	0	0	0	0	0	0	0	0	0	0	0	0	0	0	0	0	0	0	0	0	0
SSU038	0	0	0	0	0	0	0	0	0	0	0	0	0	0	0	0	0	0	0	0	0	0	0	0	0	0	0	0	0	110415	0	0	0	0	0	0	0	0	0	0	0	0	0	0	0	0	0	0	0
SSU039	0	0	0	0	0	0	0	0	0	0	0	0	0	0	0	0	0	0	22038	0	0	0	0	0	0	0	0	0	0	0	0	0	0	0	0	168	15316	0	0	0	0	0	0	0	60	0	0	0	0
SSU040	0	0	0	0	0	0	0	0	0	0	0	0	0	0	0	0	0	0	0	0	0	0	0	0	0	0	0	0	0	0	0	0	0	0	0	0	0	0	0	0	0	0	0	0	0	0	0	0	0
SSU041	0	0	0	0	0	0	0	0	0	0	0	0	0	0	0	0	0	0	0	0	0	0	0	0	0	0	0	0	0	0	0	0	0	0	0	0	0	0	0	0	0	0	0	0	0	0	0	0	0
SSU042	0	0	0	0	0	0	0	0	0	0	0	0	0	0	0	0	0	0	0	0	0	0	0	0	0	0	0	0	0	0	0	0	0	0	0	0	0	0	0	0	0	0	0	0	0	0	0	0	0
SSU043	0	0	0	0	0	0	0	0	0	0	0	0	0	0	0	0	0	0	0	0	0	0	0	0	0	0	0	0	0	0	0	0	0	0	0	0	0	0	0	0	0	0	0	0	0	0	0	0	0
SSU045	0	0	0	0	0	0	0	0	0	0	0	0	0	0	0	0	0	0	0	0	0	0	0	0	0	0	0	0	0	0	0	0	0	0	0	0	0	0	0	0	0	0	0	0	56755	0	0	0	0
SSU046	0	0	0	0	0	0	0	0	0	0	0	0	0	0	0	0	0	0	0	0	0	0	0	0	0	0	0	0	0	0	0	0	0	0	0	0	0	0	0	0	0	0	0	0	0	0	0	0	0
SSU047	0	0	0	0	0	0	0	0	0	0	0	0	0	0	0	0	0	0	0	0	0	0	0	0	0	0	0	0	0	0	0	0	0	0	0	0	0	0	0	0	0	0	0	0	0	0	0	0	0
SSU048	0	0	0	0	0	0	0	0	0	0	0	0	0	0	0	0	0	0	0	0	0	0	0	0	0	0	0	0	0	0	0	0	0	0	0	0	0	0	0	0	0	0	0	0	0	0	0	0	0
SSU049	0	0	0	0	0	0	0	0	0	0	0	0	0	0	0	0	0	0	0	0	0	0	0	0	0	0	0	0	0	0	0	0	0	0	0	0	0	0	0	0	0	0	0	170	0	0	0	0	0
SSU050	0	0	0	0	0	0	0	0	0	0	0	0	0	0	0	0	0	0	0	0	0	0	0	0	0	0	0	0	0	0	0	0	0	0	0	0	0	0	0	0	0	0	0	0	0	0	0	0	0
SSU051	0	0	0	0	0	0	0	0	0	0	0	0	0	0	0	0	0	0	0	0	0	0	0	0	0	0	0	0	0	0	0	0	0	0	0	0	0	0	0	0	0	0	0	0	0	0	0	0	0
SSU052	0	0	0	0	0	0	0	0	0	0	0	0	0	0	0	0	0	0	0	0	0	0	0	0	0	0	0	0	0	0	0	0	0	0	0	0	0	0	0	0	0	0	0	0	0	0	0	0	0
SSU054	0	0	0	0	0	0	0	0	0	0	0	0	0	0	0	0	0	0	0	0	0	0	0	0	0	0	0	0	0	0	0	0	0	0	0	0	0	0	0	0	0	0	0	0	0	0	0	0	0
SSU055	0	0	0	0	0	0	0	0	0	0	0	0	0	0	0	0	0	0	0	0	0	0	0	0	0	0	0	0	0	0	0	0	0	0	0	0	0	0	0	0	0	0	0	0	0	0	0	0	0
SSU057	0	0	0	0	0	0	0	0	0	0	0	0	0	0	0	0	0	0	0	0	0	0	0	0	0	0	0	0	0	0	0	0	0	0	0	0	0	0	0	0	0	0	0	0	0	0	0	0	0
SSU061	0	0	0	0	0	0	0	0	0	0	0	0	0	0	0	0	0	0	0	0	0	0	0	0	0	0	0	0	0	0	0	0	0	0	0	0	0	0	0	0	0	0	0	0	0	0	0	0	0
SSU062	0	0	0	0	0	0	0	0	0	0	0	0	0	0	0	0	0	0	0	0	0	0	0	0	0	0	0	0	0	0	0	0	0	0	0	0	0	0	0	0	0	0	0	0	0	0	0	0	0
SSU063	0	0	0	0	0	0	0	0	0	0	0	0	0	0	0	0	0	0	0	0	0	0	0	0	0	0	0	0	0	0	0	0	0	0	0	0	0	0	0	0	0	0	0	0	0	0	0	0	0
SSU065	0	0	0	0	0	0	0	0	0	0	0	0	0	0	0	0	0	0	0	0	0	0	0	0	0	0	0	0	0	0	0	0	0	0	0	0	0	0	0	0	0	0	0	0	0	0	0	0	0
SSU073	0	0	0	0	0	0	0	0	0	0	0	0	0	0	0	0	0	0	0	0	0	0	0	0	0	0	0	0	0	0	0	0	0	0	0	0	0	0	0	0	0	0	0	0	0	0	0	0	0
SSU075	0	0	0	0	0	0	0	0	0	0	0	0	0	0	0	0	0	0	0	0	0	0	0	0	0	0	0	0	0	0	0	0	0	0	0	0	0	0	0	0	0	0	0	0	0	0	0	0	0
SSU076	0	0	0	0	0	0	0	0	0	0	0	0	0	0	0	0	0	0	0	0	0	0	0	0	0	0	0	0	0	0	0	0	0	0	0	0	0	0	0	0	0	0	0	0	0	0	0	0	0
SSU077	0	0	0	0	0	0	0	0	0	0	0	0	0	0	0	0	0	0	0	0	0	0	0	0	0	0	0	0	0	0	0	0	0	0	0	0	0	0	0	0	0	0	0	0	0	0	0	0	0
SSU080	0	0	0	0	0	0	0	0	0	0	0	0	0	0	0	0	0	0	0	0	0	0	0	0	0	0	0	0	0	0	0	0	0	0	0	0	0	0	0	0	0	0	0	0	0	0	0	0	0
SSU083	0	0	0	0	0	0	0	0	0	0	0	0	0	0	0	0	0	0	0	0	0	0	0	0	0	0	0	0	0	0	0	0	0	0	0	0	0	0	0	0	0	0	0	0	0	0	0	0	0
SSU084	0	0	0	0	0	0	0	0	0	0	0	0	0	0	0	0	0	0	0	0	0	0	0	0	0	0	0	0	0	0	0	0	0	0	0	0	0	0	0	0	0	0	0	0	0	0	0	0	0
SSU089	0	0	0	0	0	0	0	0	0	0	0	0	0	0	0	0	0	0	0	0	0	0	0	0	0	0	0	0	0	0	0	0	0	0	0	0	0	0	0	0	0	0	0	0	0	0	0	0	0
SSU093	0	0	0	0	0	0	0	0	0	0	0	0	0	0	0	0	0	0	0	0	0	0	0	0	0	0	0	0	0	0	0	0	0	0	0	0	0	0	0	0	0	0	0	0	0	0	0	0	0
SSU094	0	0	0	0	0	0	0	0	0	0	0	0	0	0	0	0	0	0	0	0	0	0	0	0	0	0	0	0	0	0	0	0	0	0	0	0	0	0	0	0	0	0	0	0	0	0	0	0	0
SSU096	0	0	0	0	0	0	0	0	0	0	0	0	0	0	0	0	0	0	0	0	0	0	0	0	0	0	0	0	0	0	0	0	0	0	0	0	0	0	0	0	0	0	0	0	0	0	0	0	0
SSU100	0	0	0	0	0	0	0	0	0	0	0	0	0	0	0	0	0	0	0	0	0	0	0	0	0	0	0	0	0	0	0	0	0	0	0	0	0	0	0	0	0	0	0	0	0	0	0	0	0
SSU101	0	0	0	0	0	0	0	0	0	0	0	0	0	0	0	0	0	0	0	0	0	0	0	0	0	0	0	0	0	0	0	0	0	0	0	0	0	0	0	0	0	0	0	0	0	0	0	0	0
SSU102	0	0	0	0	0	0	0	0	0	0	0	0	0	0	0	0	0	0	0	0	0	0	0	0	0	0	0	0	0	0	0	0	0	0	0	0	0	0	0	0	0	0	0	0	0	0	0	0	0
SSU109	0	0	0	0	0	0	0	0	0	0	0	0	0	0	0	0	0	0	0	0	0	0	0	0	0	0	0	0	0	0	0	0	0	0	0	0	0	0	0	0	0	0	0	0	0	0	0	0	0
SSU121	0	0	0	0	0	0	0	0	0	0	0	0	0	0	0	0	0	0	0	0	0	0	0	0	0	0	0	0	0	0	0	0	0	0	0	0	0	0	0	0	0	0	0	0	0	0	0	0	0
SSU129	0	0	0	0	0	0	0	0	0	0	0	0	0	0	0	0	0	0	0	0	0	0	0	0	0	0	0	0	0	0	0	0	0	0	0	0	0	0	0	0	0	0	0	0	0	0	0	0	0
SSU162	0	0	0	0	0	0	0	0	0	0	0	0	0	0	0	0	0	0	0	0	0	0	0	0	0	0	0	0	0	0	0	0	0	0	0	0	0	0	0	0	0	0	0	0	0	0	0	0	0
[truncated: 691 more columns]

## Sheet: replicate metadata
replicate ID	patrol area ID	number of leeches
CX01	77	6
CX02	77	7
CX03	77	3
CX04	77	14
CX05	77	10
CX06	40	20
CX07	40	41
CX08	40	25
CX10	40	18
CX11	76	13
CX12	76	22
CX13	76	16
CX14	76	51
CX15	76	31
CX16	39	14
CX17	39	32
CX18	39	19
CX19	39	31
CX20	39	13
CX21	38	21
CX22	38	14
CX23	38	6
CX24	38	21
CX25	2	26
CX26	2	9
CX28	2	10
CX29	2	11
JD01	101	36
JD02	101	47
JD03	101	54
JD04	101	19
JD05	106	14
JD10	171	90
JD11	171	66
JD12.2	171	22
JD12.3	171	24
JD12.4	171	25
JD13	171	20
JD14	171	50
JD17	102	29
JD18	119	19
JD19	119	10
JD20	119	13
JD21	119	26
JD22	119	42
JD23	104	44
JD24	104	28
JD25	104	5
JD26.1	3	29
JD26.2	3	23
JD26.3	3	27
JD26.4	3	25
JD26.5	3	26
JD27	3	81
JD28.2	3	40
JD28.4	3	43
JD28.5	3	38
JD29.1	3	34
JD29.2	3	32
JD29.3	3	41
JD29.4	3	36
JD30	105	30
JD31	105	26
JD32	105	68
JD33	105	14
JD34	R7	22
JD35	R7	6
JD37	114	80
JD38	114	54
JD39	114	26
JD40	114	34
JD41	103	21
JD43	R72	41
JD46	170	8
JD47	97	6
JD48	97	9
JD49	97	8
JD50	97	13
JD51	97	17
JD52	112	60
JD53	112	54
JD54	112	59
JD55	112	60
JD56	112	98
JD57.2	115	36
JD57.3	115	37
JD57.4	115	36
JD57.5	115	36
JD58.1	115	41
JD58.3	115	42
JD59.1	115	30
JD59.3	115	29
JD60.1	115	36
JD60.2	115	33
JD60.3	115	36
JD60.4	115	37
JD62	100	31
JD63	109	53
JD65	109	44
JD67	109	33
JD68	107	48
JD69	107	13
JD70	107	22
JD71	107	31
JD72	98	14
JD73.2	110	20
JD73.4	110	20
JD73.5	110	20
JD74	110	41
JD76	110	41
JD77	110	51
JD78	124	63
JD79.1	124	35
JD79.2	124	30
JD79.3	124	29
JD79.4	124	28
JD80	124	24
JD81	122	29
JD82	122	61
JD83	122	5
JD84	122	7
JD85	123	29
JD86.1	123	33
JD86.2	123	32
JD86.3	123	32
JD86.4	123	34
JD86.5	123	32
JD87	125	36
JD88	125	68
JD89.1	121	22
JD89.3	121	30
JD90	121	7
JD91.1	169	27
JD91.2	169	23
JD91.5	169	25
JD92.1	169	20
JD92.2	169	22
JD92.3	169	21
JD92.4	169	22
JD93	169	42
JD94	169	9
JD95	111	92
JD96.1	111	25
JD96.2	111	29
JD96.3	111	30
JD96.4	111	29
JD96.5	111	26
JD97	111	63
JD98.1	111	18
JD98.2	111	18
JD98.3	111	24
JD98.4	111	23
JD98.5	111	22
NH01	44	20
NH02	66	9
NH05	R108	5
NH06	R64	2
NH11	52	15
NH12	48	8
NH13	71	9
NH15	55	6
NH16	55	10
NH17	R117	5
NH18	R117	5
NH19	46	2
NH20	46	9
NH27	67	3
SB001	29	87
SB002	29	57
SB003	29	92
SB004	29	70
SB005	14	37
SB006	14	21
SB009	30	20
SB010	30	21
SB011	30	37
SB012	30	13
SB013	30	3
SB014.1	9	35
SB014.2	9	34
SB014.4	9	37
SB014.5	9	33
SB015.1	9	45
SB015.2	9	46
SB015.3	9	49
SB015.4	9	49
SB015.5	9	48
SB016.1	9	50
SB016.2	9	46
SB016.3	9	52
SB016.4	9	52
SB016.5	9	53
SB017.1	9	40
SB017.2	9	41
SB017.4	9	41
SB017.5	9	41
SB018	25 or 24	54
SB019	25 or 24	39
SB020	25 or 24	40
SB021	25 or 24	39
SB022.1	7	34
SB022.2	7	34
SB022.3	7	44
SB022.4	7	33
SB022.5	7	33
SB023.1	7	42
SB023.2	7	52
SB023.3	7	55
SB023.4	7	40
SB023.5	7	46
SB024.2	7	41
SB024.3	7	38
SB024.4	7	43
SB024.5	7	36
SB025.1	7	38
SB025.2	7	40
SB025.3	7	34
SB025.5	7	41
SB026	R92	6
SB027	R92	36
SB028	R92	15
SB029	R92	5
SB030	141	83
SB031	141	95
SB032	141	89
SB033	141	65
SB034	R76	31
SB035	R76	32
SB036	R76	33
SB037	R76	41
SB038	R76	44
SB039.1	31	22
SB039.2	31	21
SB039.5	31	22
SB040	31	59
SB041	R126	37
SB042	R126	84
SB043	19	16
SB044	19	23
SB045	19	23
SB046	19	24
SB047	19	39
SB048	R99	48
SB049	R99	71
SB050	17	45
SB051	17	58
SB052	R99	70
SB053	30	17
SB054	R36	63
SB055	R36	53
SB056	R36	29
SB057	R36	52
SB058.1	10	41
SB058.2	10	38
SB058.3	10	26
SB058.4	10	38
SB058.5	10	26
SB059	10	17
SB060.1	10	22
SB060.2	10	21
SB060.4	10	16
SB061.1	10	27
SB061.2	10	36
SB061.3	10	38
SB061.4	10	40
SB061.5	10	35
SB062	26	64
SB063	26	96
SB064	26	52
SB065	26	52
SB066	R70	11
SB067	30	15
SB068	R70	11
SB069	R70	6
SB070	19	7
SB071	R65	20
SB073	R65	15
SB074	R65	15
SB075.1	6	35
SB075.2	6	34
SB075.3	6	36
SB075.4	6	33
SB075.5	6	37
SB076.1	9	39
SB076.2	9	38
SB076.3	9	40
SB076.4	9	38
SB076.5	9	40
SB077.1	R86	50
SB077.2	R86	42
SB077.3	R86	46
SB077.4	R86	39
SB077.5	R86	47
SB078.1	9	49
SB078.2	9	49
SB078.3	9	50
SB078.4	9	50
SB078.5	9	50
SB079.1	6	35
SB079.2	6	38
SB079.3	6	35
SB079.4	6	37
SB079.5	6	32
SB080.1	6	37
SB080.2	6	39
SB080.3	6	40
SB080.4	6	36
SB080.5	6	34
SB081.1	6	41
SB081.2	6	41
SB081.3	6	39
SB081.4	6	39
SB082.1	6	40
SB082.2	6	47
SB082.3	6	40
SB082.5	6	42
SB084	13	39
SB085	13	85
SB087	17	20
SB088	17	21
SB089	17	20
SB090	115	14
SB093	R62	9
SB094	R62	9
SB095	R62	11
SB096.1	8	38
SB096.2	8	41
SB096.3	8	39
SB096.4	8	39
SB096.5	8	41
SB097.1	8	37
SB097.2	8	40
SB097.3	8	34
SB097.4	8	33
SB097.5	8	36
SB098.1	8	58
SB098.3	8	58
SB098.4	8	46
SB098.5	8	61
SB099.1	8	28
SB099.2	8	38
SB099.3	8	37
SB099.4	8	35
SB099.5	8	30
SB101	R1	17
SB102	R1	14
SB103	4	11
SB104	R1	17
SB105	R1	4
SB106	R5	15
SB107	R5	27
SB108	R5	49
SB109	R5	36
SB111	R81	19
SB112	R81	6
SB113	17	21
SB115	33	40
SB116	33	26
SB117	33	69
SB121	21	42
SB123	22	39
SB124	22	85
SB125	22	68
SB126	28 or 27	66
SB127	28 or 27	79
SB128	28 or 27	77
SB129	28 or 27	84
SB130	28 or 27	20
SB131	32	82
SB132	32	26
SB133.1	8	48
SB133.2	8	48
SB133.3	8	48
SB133.4	8	46
SB133.5	8	45
SB134.1	9	54
SB134.2	9	51
SB134.3	9	49
SB134.4	9	43
SB134.5	9	47
SB135.1	7	39
SB135.2	7	41
SB135.3	7	41
SB135.4	7	36
SB135.5	7	39
SB136.1	9	47
SB136.2	9	47
SB136.3	9	47
SB136.4	9	47
SB136.5	9	48
SB138	11	11
SB139	R24	21
SB140	11	18
SB141	35	43
SB142	35	38
SB143	35	47
SB144	35	27
SB145	35	43
SB147	4	59
SB148	4	71
SB149	4	77
SB150.1	8	52
SB150.2	8	42
SB150.3	8	43
SB150.4	8	43
SB150.5	8	36
SB151.1	8	55
SB151.2	8	37
SB151.3	8	53
SB151.4	8	53
SB151.5	8	55
SB152.1	8	41
SB152.2	8	42
SB152.3	8	40
SB152.4	8	40
SB152.5	8	42
SB153.1	9	38
SB153.2	9	42
SB153.3	9	40
SB153.4	9	43
SB153.5	9	38
XP001	R40	73
XP002	R40	47
XP003	R40	51
XP004	157	44
XP005	R40	39
XP006	144	59
XP007	143	23
XP008	142	49
XP009	146	86
XP010	146	94
XP011	146	89
XP012	146	75
XP013.1	146	32
XP013.2	146	32
XP013.3	146	32
XP013.4	146	32
XP013.5	146	32
XP014	146	96
XP015.1	146	30
XP015.2	146	29
XP015.3	146	29
XP015.4	146	29
XP015.5	146	29
XP016	146	87
XP017	146	67
XP018	146	88
XP019	152	13
XP020	152	10
XP021	152	16
XP022	152	25
XP023	152	17
XP024	152	16
XP025	152	37
XP026	152	49
XP027	152	45
XP028.1	141	22
XP028.2	141	24
XP028.3	141	27
XP028.4	141	22
XP028.5	141	25
XP029	141	73
XP030	141	67
XP031	141	57
XP032	141	43
XP033	141	34
XP034.1	141	10
XP034.2	141	20
XP034.3	141	28
XP034.4	141	24
XP034.5	141	20
XP035.1	148	24
XP035.2	148	24
XP035.3	148	25
XP035.4	148	24
XP035.5	148	25
XP036	148	71
XP037	148	93
XP038	148	92
XP039	148	72
XP040	136	6
XP041	136	4
XP043.1	130	28
XP043.2	130	29
XP043.3	130	32
XP043.4	130	29
XP043.5	130	32
XP044.1	130	26
XP044.2	130	28
XP044.3	130	27
XP044.4	130	26
XP044.5	130	28
XP045	130	95
XP046.1	130	30
XP046.2	130	34
XP046.3	130	33
XP046.4	130	30
XP046.5	130	32
XP047.1	130	40
XP047.2	130	40
XP047.3	130	40
XP047.4	130	41
XP047.5	130	40
XP048	156	27
XP049	156	33
XP050	156	23
XP051	156	33
XP052	151	30
XP053	151	24
XP054	151	34
XP055	151	31
XP056	0	42
XP057	0	34
XP058	0	43
XP059	0	70
XP060	153	25
XP061	153	29
XP062	153	39
XP063	153	43
XP064.1	140	40
XP064.2	140	27
XP064.3	140	22
XP064.4	140	33
XP064.5	140	22
XP065.1	140	20
XP065.2	140	24
XP065.3	140	24
XP065.4	140	18
XP065.5	140	30
XP066	140	56
XP067	140	45
XP068	138	55
XP069	138	66
XP070	138	81
XP071	138	43
XP072	R17	68
XP073.1	R17	38
XP073.2	R17	20
XP073.3	R17	18
XP073.4	R17	20
XP073.5	R17	35
XP074.1	R17	22
XP074.2	R17	24
XP074.3	R17	25
XP074.4	R17	28
XP074.5	R17	20
XP075	R17	75
XP076	R17	78
XP077	R66	38
XP078	R66	43
XP079	R25	17
XP080	R25	19
XP081	R25	16
XP082	R25	19
XP083	R25	63
XP084.1	R68	38
XP084.2	R68	43
XP084.3	R68	42
XP084.4	R68	46
XP084.5	R68	47
XP085.1	R68	32
XP085.2	R68	33
XP085.3	R68	34
XP085.4	R68	34
XP085.5	R68	34
XP086.1	R68	34
XP086.2	R68	35
XP086.3	R68	33
XP086.4	R68	34
XP086.5	R68	36
XP087.1	R68	39
XP087.2	R68	35
XP087.3	R68	40
XP087.4	R68	38
XP087.5	R68	37
XP088.1	R68	41
XP088.2	R68	41
XP088.3	R68	42
XP088.4	R68	41
XP088.5	R68	41
XP089	R22	56
XP090.1	R22	13
XP090.2	R22	14
XP090.3	R22	15
XP090.4	R22	13
XP090.5	R22	49
XP091.1	R22	27
XP091.2	R22	27
XP091.3	R22	28
XP091.4	R22	28
XP091.5	R22	24
XP092.1	R22	33
XP092.2	R22	25
XP092.3	R22	31
XP092.4	R22	25
XP092.5	R22	28
XP093.1	R22	27
XP093.2	R22	27
XP093.3	R22	28
XP093.4	R22	28
XP093.5	R22	27
XP094.1	R21	44
XP094.2	R21	48
XP094.4	R21	45
XP094.5	R21	48
XP095.1	R21	38
XP095.2	R21	37
XP095.3	R21	38
XP095.4	R21	36
XP095.5	R21	37
XP096.1	R21	33
XP096.2	R21	36
XP096.3	R21	35
XP096.4	R21	36
XP096.5	R21	38
XP097.1	R21	47
XP097.2	R21	47
XP097.3	R21	46
XP097.4	R21	44
XP097.5	R21	42
XP098	R21	58
XP099	R103	43
XP101	R103	59
XP102	R103	33
XP103	R103	52
XP104	R29	32
XP105	R29	59
XP106	R29	80
XP107	R29	30
XP108	R29	34
XP109.1	R84	20
XP109.2	R84	22
XP109.3	R84	20
XP109.4	R84	20
XP110	R84	25
XP111.2	R84	31
XP111.4	R84	28
XP112	R84	37
XP113	R84	50
XP114	R66	58
XP115	R66	57
XP116	R66	59
XP117	R66	63
XP118	R66	35
XP119.1	R13	26
XP119.2	R13	29
XP119.3	R13	27
XP119.4	R13	30
XP119.5	R13	34
XP120.1	R13	25
XP120.2	R13	26
XP120.3	R13	26
XP120.4	R13	26
XP120.5	R13	26
XP121.1	R14	27
XP121.2	R14	26
XP121.3	R14	26
XP121.4	R14	26
XP121.5	R14	25
XP122.1	R15	35
XP122.2	R15	35
XP122.3	R15	31
XP122.4	R15	34
XP122.5	R15	34
XP123.1	R12	23
XP123.2	R12	21
XP123.3	R12	23
XP123.4	R12	22
XP123.5	R12	21
ZY01	R41	24
ZY03	72	31
ZY04	84	6
ZY05	95	85
ZY06	86	1
ZY07	83	5
ZY08	163	8
ZY09	87	11
ZY10	87	25
ZY11	73	93
ZY12.2	73	20
ZY12.3	73	24
ZY12.4	73	21
ZY12.5	73	23
ZY13.1	73	46
ZY13.2	73	45
ZY13.3	73	42
ZY13.4	73	42
ZY13.5	73	48
ZY14.1	73	27
ZY14.2	73	25
ZY14.3	73	27
ZY14.4	73	29
ZY14.5	73	29
ZY15.1	73	44
ZY15.2	73	43
ZY15.3	73	43
ZY15.4	73	45
ZY15.5	73	45
ZY16.1	73	39
ZY16.2	73	43
ZY16.3	73	44
ZY16.4	73	42
ZY16.5	73	42
ZY17.1	73	27
ZY17.2	73	24
ZY17.3	73	22
ZY17.4	73	25
ZY17.5	73	28
ZY18.1	73	39
ZY18.2	73	41
ZY18.3	73	42
ZY18.4	73	38
ZY18.5	73	33
ZY19.1	75	38
ZY19.2	75	41
ZY19.3	75	33
ZY19.4	75	43
ZY19.5	75	32
ZY20.1	75	53
ZY20.3	75	65
ZY21.1	75	37
ZY21.2	75	37
ZY21.3	75	37
ZY21.4	75	36
ZY22.1	75	45
ZY22.2	75	46
ZY22.4	75	44
ZY22.5	75	44
ZY23	75	98
ZY24.1	75	37
ZY24.2	75	37
ZY24.3	75	37
ZY24.4	75	37
ZY24.5	75	38
ZY25	R8	31
ZY26	R8	60
ZY27	R8	33
ZY28	R8	64
ZY29	88	56
ZY30	88	30
ZY31	88	57
ZY33	78	23
ZY34	78	83
ZY35	78	28
ZY36	78	50
ZY37	R38	37
ZY38	R38	27
ZY39	R38	24
ZY40	R38	33
ZY41	89	31
ZY42	89	28
ZY43	89	20
ZY44	89	23
ZY45	89 or 90	26
ZY46	89 or 90	28
ZY48	89	36
ZY49	5	19
ZY51	5	17
ZY52	5	12
ZY53	5	5
ZY54.1	94	22
ZY54.2	94	30
ZY54.3	94	21
ZY54.4	94	20
ZY54.5	94	16
ZY55	94	97
ZY57	R56	24
ZY58	93	82
ZY59	93	63
ZY60	126	22
ZY61	126	27
ZY62.1	126	21
ZY62.2	126	21
ZY62.4	126	22
ZY62.5	126	20

## Sheet: patrol area metadata
patrol area ID	region name	ranger ID	longitude	latitude	median elevation (m)	median topograpic position index (TPI)	median distance to nearest road (m)	median distance to nearest stream (m)	centroid distance to reserve boundary (m)
0	XinPing	R42	101.311	24.2664	2829	-1	912	268	1341
10	ShuangBai	R112	101.108	24.4431	2561	0	1204	384	1413
100	JingDong	R114	100.95	24.6615	2685	3	810	318	565
101	JingDong	R9	100.963	24.6371	2664	3	1001	216	757
102	JingDong	R20	100.974	24.6238	2693	1	931	349	811
103	JingDong	R67	100.987	24.6047	2529	-1	276	216	790
104	JingDong	R104	100.999	24.584	2523	0	641	241	1068
105	JingDong	R55	101.009	24.5669	2463	0	937	256	1181
106	JingDong	R57	101.028	24.5461	2537	-3	442	488	2735
107	JingDong	R75	101.007	24.5391	2535	1	351	394	714
109	JingDong	R46	101.035	24.5054	2476	0	335	577	739
11	ShuangBai	R24	101.116	24.4491	2518	1	1041	254	518
110	JingDong	R116	101.069	24.4769	2443	0	674	523	678
111	JingDong	R39	101.076	24.4591	2414	-1	276	789	285
112	JingDong	R51	101.087	24.4445	2431	0	391	819	438
114	JingDong	R140	101.105	24.4258	2449	4	390	381	439
115	JingDong	R121	101.117	24.4103	2299	-2	270	657	831
115	ShuangBai	R125	101.117	24.4103	2299	-2	270	657	831
119	JingDong	R137	101.154	24.3738	2524	9	432	480	313
121	JingDong	R50	101.166	24.3395	2259	1	150	361	1135
122	JingDong	R52	101.185	24.3314	2472	-2	234	436	810
123	JingDong	R134	101.203	24.3219	2386	0	510	324	1283
124	JingDong	R107	101.21	24.3129	2278	-6	891	295	1111
125	JingDong	R47	101.23	24.2886	2405	-1	593	858	295
126	ZhenYuan	R95	101.232	24.2997	2359	-2	351	424	1475
13	ShuangBai	R34	101.135	24.4238	2498	5	416	442	441
130	XinPing	R111	101.433	24.0429	2443	0	1248	308	1959
136	XinPing	R30	101.404	24.1122	2670	-1	1961	331	1941
138	XinPing	R133	101.293	24.3206	2654	-1	1140	792	679
14	ShuangBai	R141	101.13	24.4129	2515	1	660	626	1503
140	XinPing	R122	101.284	24.3036	2739	2	1978	420	2188
141	ShuangBai	R59	101.289	24.2878	2737	0	1872	152	2603
141	XinPing	R77	101.289	24.2878	2737	0	1872	152	2603
142	XinPing	R40	101.299	24.2983	2578	-6	1740	120	1149
143	XinPing	R40	101.301	24.306	2518	-1	2066	94	452
144	XinPing	R40	101.309	24.2974	2691	6	912	240	430
146	XinPing	R109	101.382	24.1506	2740	0	782	189	1270
148	XinPing	R60	101.365	24.1824	2716	0	1639	161	1651
151	XinPing	R129	101.354	24.1935	2697	0	1917	212	1623
152	XinPing	R44	101.351	24.2127	2683	-1	737	152	1211
153	XinPing	R54	101.339	24.22	2836	0	1860	123	1562
156	XinPing	R26	101.32	24.2493	2747	0	2688	127	1276
157	XinPing	R40	101.306	24.2847	2799	-1	417	169	1023
163	ZhenYuan	R118	101.338	24.1389	2527	9	560	305	863
169	JingDong	R128	101.224	24.3042	2274	2	330	375	1384
17	ShuangBai	R99	101.153	24.3964	2555	0	1110	192	996
17	ShuangBai	R125	101.153	24.3964	2555	0	1110	192	996
17	ShuangBai	R81	101.153	24.3964	2555	0	1110	192	996
170	JingDong	R138	100.94	24.6868	2539	-4	331	201	492
171	JingDong	R45	101.012	24.5515	2573	1	1087	402	1623
19	ShuangBai	R124	101.17	24.3751	2579	1	630	313	1239
19	ShuangBai	R70	101.17	24.3751	2579	1	630	313	1239
2	ChuXiong	R18	101.064	24.5037	2515	0	849	276	1184
21	ShuangBai	R132	101.179	24.3667	2535	-5	324	375	1502
22	ShuangBai	R98	101.189	24.3623	2561	1	597	381	759
25 or 24	ShuangBai	R10
26	ShuangBai	R93	101.231	24.3245	2715	2	920	488	3439
28 or 27	ShuangBai	R94
29	ShuangBai	R135	101.278	24.3349	2717	2	483	713	842
3	JingDong	R58	101.22	24.3091	2502	8	510	670	1464
30	ShuangBai	R142	101.261	24.3566	2685	2	2307	573	965
30	ShuangBai	R70	101.261	24.3566	2685	2	2307	573	965
30	ShuangBai	R36	101.261	24.3566	2685	2	2307	573	965
31	ShuangBai	R101	101.237	24.3391	2706	4	1760	466	2090
32	ShuangBai	R100	101.205	24.3385	2739	4	939	600	1832
33	ShuangBai	R97	101.215	24.3472	2644	0	1481	429	893
35	ShuangBai	R69	101.239	24.3513	2690	-4	2039	894	1109
38	ChuXiong	R16	101.01	24.6013	2611	2	258	254	943
39	ChuXiong	R113	101.043	24.5643	2523	0	751	276	718
4	ShuangBai	R1	101.274	24.3507	2558	-8	1570	456	430
4	ShuangBai	R49	101.274	24.3507	2558	-8	1570	456	430
40	ChuXiong	R85	101.048	24.5307	2527	2	829	228	785
44	NanHua	R53	100.763	24.9194	2255	0	120	360	789
46	NanHua	R43	100.88	24.7545	2478	0	361	342	858
48	NanHua	R71	100.877	24.7917	2485	1	466	330	2621
5	ZhenYuan	R143	101.279	24.2727	2538	1	953	210	2195
52	NanHua	R79	100.844	24.8445	2266	2	240	456	796
55	NanHua	R11	100.779	24.9179	2337	4	254	210	1050
6	ShuangBai	R86	101.075	24.4909	2442	2	1376	284	1134
6	ShuangBai	R82	101.075	24.4909	2442	2	1376	284	1134
66	NanHua	R78	100.901	24.783	2426	3	218	534	1388
67	NanHua	R19	100.829	24.8318	2454	1	313	445	1146
7	ShuangBai	R90	101.082	24.4797	2517	0	1465	577	1278
7	ShuangBai	R87	101.082	24.4797	2517	0	1465	577	1278
71	NanHua	R105	100.869	24.8094	2389	-1	212	330	1566
72	ZhenYuan	R96	101.423	24.0288	2486	0	510	758	382
73	ZhenYuan	R80	101.4	24.0427	2515	-5	1171	450	637
75	ZhenYuan	R74	101.401	24.0669	2512	1	254	313	1584
76	ChuXiong	R144	101.025	24.5837	2578	0	1566	228	667
77	ChuXiong	R127	100.99	24.6522	2774	1	1466	284	836
78	ZhenYuan	R115	101.384	24.0887	2669	0	1530	595	632
8	ShuangBai	R27	101.092	24.4766	2483	1	848	335	801
8	ShuangBai	R87	101.092	24.4766	2483	1	848	335	801
8	ShuangBai	R88	101.092	24.4766	2483	1	848	335	801
83	ZhenYuan	R110	101.347	24.1355	2446	-3	1325	127	538
84	ZhenYuan	R91	101.34	24.1481	2689	5	807	488	1429
86	ZhenYuan	R102	101.328	24.1633	2401	0	161	360	1158
87	ZhenYuan	R89	101.332	24.1712	2627	0	577	540	1217
88	ZhenYuan	R33	101.327	24.1898	2515	-3	1336	361	1265
89	ZhenYuan	R32	101.323	24.2026	2756	0	1626	174	1538
89 or 90	ZhenYuan	R31
9	ShuangBai	R123	101.095	24.4551	2515	0	1368	150	1731
9	ShuangBai	R86	101.095	24.4551	2515	0	1368	150	1731
9	ShuangBai	R87	101.095	24.4551	2515	0	1368	150	1731
9	ShuangBai	R88	101.095	24.4551	2515	0	1368	150	1731
93	ZhenYuan	R2	101.278	24.2357	2233	12	403	90	214
94	ZhenYuan	R63	101.292	24.2483	2602	1	1148	134	1981
95	ZhenYuan	R3	101.258	24.2888	2539	0	1092	323	1515
97	JingDong	R48	100.919	24.7183	2658	3	1140	466	922
98	JingDong	R23	100.935	24.7157	2765	0	1880	234	1215
R1	ShuangBai	R1
R103	XinPing	R103
R108	NanHua	R108
R117	NanHua	R117
R12	XinPing	R12
R126	ShuangBai	R126
R13	XinPing	R13
R14	XinPing	R14
R15	XinPing	R15
R17	XinPing	R17
R21	XinPing	R21
R22	XinPing	R22
R24	ShuangBai	R24
R25	XinPing	R25
R29	XinPing	R29
R36	ShuangBai	R36
R38	ZhenYuan	R38
R40	XinPing	R40
R41	ZhenYuan	R41
R5	ShuangBai	R5
R56	ZhenYuan	R56
R62	ShuangBai	R62
R64	NanHua	R64
R65	ShuangBai	R65
R66	XinPing	R66
R68	XinPing	R68
R7	JingDong	R7
R70	ShuangBai	R70
R72	JingDong	R72
R76	ShuangBai	R76
R8	ZhenYuan	R8
R81	ShuangBai	R81
R84	XinPing	R84
R86	ShuangBai	R86
R92	ShuangBai	R92
R99	ShuangBai	R99
